# Supplementary material for: Microbial Community Structure in Arctic Lake Sediments Reflect Variations in Holocene Climate Conditions
Source: Front Microbiol. 2020 Jul 24;11:1520. doi: 10.3389/fmicb.2020.01520 (PMC7396534; doi:10.3389/fmicb.2020.01520)
Supplement: Supplementary file 2 [file Data_Sheet_1.csv]

	Depth	MEAN
1	0	15.78
2	5	14.23
3	10	17.44
4	15	16.61
5	25	18.55
6	30	16.34
7	35	16.354
8	40	41.53
9	45	67.06
10	50	49.73
11	55	52.46
12	60	37.68
13	65	40.05
14	70	26.2
15	75	33.19
16	80	59.29
17	85	40.95
18	90	39.91
19	95	66.48
20	100	49.5
21	105	65.46
22	110.5	33.15
23	113	19.64
24	117	21.73
25	122	25.47
26	127	17.68
27	132	28.16
28	137	23.58
29	142	25.34
30	147	21.24
31	152	18.75
32	157	25.66
33	162	21.94
34	168	24.77
35	172	23.48
36	177	23.33
37	182	23.34
38	187	16.36
39	192	16.03
40	197	18.36
41	202	19.49
42	207	23.88
43	212	18.51
44	216.5	12.7
45	222	12.22
