# Supplementary material for: Microbial Community Structure in Arctic Lake Sediments Reflect Variations in Holocene Climate Conditions
Source: Front Microbiol. 2020 Jul 24;11:1520. doi: 10.3389/fmicb.2020.01520 (PMC7396534; doi:10.3389/fmicb.2020.01520)
Supplement: Supplementary file 3 [file Data_Sheet_2.csv]

	Depth	MEAN
1	2	54.2493876235313
2	4	18.5441407982546
3	7	11.2179901514557
4	12	11.1776125849624
5	17	16.7959553320257
6	22	16.86832752832
7	27	15.4354043059461
8	32	16.9505587364645
9	37	18.0949955197178
11	42	13.7380659952314
12	47	14.8186197140772
13	52	17.1364449865868
14	57	16.3694259658961
15	62	19.6119255840764
16	67	19.6595064364306
17	72	26.4412737124349
18	77	18.6794785116752
19	82	23.5473364959588
20	87	28.7319846249566
21	92	27.3329997247891
22	97	23.6012307139426
23	102	29.4165054745791
24	107	22.3519753854395
25	112	20.1050225292564
26	117	22.714044464024
27	122	26.6367174344833
28	125	25.4713381425994
29	129	33.5894495445445
30	134	28.0248146604537
31	144	28.5979563121683
32	149	20.7190056492422
33	154	21.7948763920158
34	159	25.5216768865614
35	164	27.3901532491325
36	169	18.8997671439348
37	174	25.6050536437187
38	179	20.2383386793483
39	187	21.7117838777262
40	192	21.6193930374562
41	197	30.8892262344174
42	202	21.0481490582604
43	207	43.0243678322874
44	212	23.2967882421835
45	217	24.8523325292794
46	222	24.7875817191849
47	227	29.0813224796594
48	232	21.6895793454133
49	237	154.03579511086
50	242	14.3439614097337
