# Supplementary material for: Microbial Community Structure in Arctic Lake Sediments Reflect Variations in Holocene Climate Conditions
Source: Front Microbiol. 2020 Jul 24;11:1520. doi: 10.3389/fmicb.2020.01520 (PMC7396534; doi:10.3389/fmicb.2020.01520)
Supplement: Supplementary file 4 [file Data_Sheet_3.csv]

	Depth	MS	LOI	DBD
1	0	10.69	5.74264445232171	1.1284
2	0.5	14.21	4.09812409812403	1.386
3	1	25.59	4.03751390875846	1.2582
4	1.5	30.39	3.483606557377	1.3664
5	2	28.44	3.18112454513428	1.7038
6	2.5	34.98	3.14057826520437	1.6048
7	3	39.46	3.26086956521748	1.7112
8	3.5	42.44	3.64857744994724	1.5184
9	4	39.66	4.12108496927917	1.3346
10	4.5	31.79	3.98995123392952	1.3534
11	5	18.66	3.82372002592361	1.543
12	5.5	15.87	3.57337697763221	1.4664
13	6	23.36	3.32737030411457	1.677
14	6.5	27.59	3.73842867315446	1.6852
15	7	32.28	4.52907874420995	1.5544
16	7.5	34.32	4.24219536757296	1.5888
17	8	21.28	4.08860759493663	1.58
18	8.5	22.46	3.76330774944275	1.6156
19	9	25.05	4.65830218900165	1.4984
20	9.5	27.12	4.68431771894087	1.3748
21	10	27.32	4.91418512542175	1.3634
22	10.5	23.13	5.06091846298018	1.2804
23	11	20.77	6.51297759148798	1.2406
24	11.5	19.06	6.19723066531573	1.1844
25	12	18.39	6.453992255209	1.0846
26	12.5	13.61	5.47787780118767	1.0442
27	13	15.98	4.83519900497518	1.2864
28	13.5	16.71	5.42963464140729	1.1824
29	14	16.08	6.22732769044738	1.3232
30	14.5	16.72	4.13548141570473	1.5766
31	15	18.69	5.4779611826593	1.1026
32	15.5	17.51	6.5353819519586	0.924199999999999
33	16	24.99	7.66246362754612	1.031
34	16.5	17.95	8.19605450477938	0.9834
35	17	15.75	5.42548038107539	1.2386
36	17.5	16.51	5.38348082595861	1.0848
37	18	18.72	6.55241935483883	0.992000000000001
38	18.5	25.44	6.32096896290662	1.0568
39	19	17.07	5.75284090909106	1.1264
40	19.5	14.92	6.20266858997472	1.1092
41	20	15.27	6.82870370370341	0.864000000000001
42	20.5	18.68	8.26202419592812	0.677800000000001
43	21	15.16	7.16916973646916	0.7058
44	21.5	12.44	10.049809551714	0.682600000000001
45	22	9.62	10.0854700854703	0.702000000000002
46	22.5	8.95	12.7079356422143	0.7334
47	23	8.01	9.54879328436529	0.7624
48	23.5	9.05	11.3896626431449	0.6462
49	24	9.06	10.4088050314463	0.635999999999999
50	24.5	9.8	10.1405152224825	0.853999999999999
51	25	7.97	12.6774847870181	0.5916
52	25.5	6.03	9.77157360406072	0.630399999999998
53	26	8.55	8.28175655761818	0.678599999999999
54	26.5	7.77	9.68011126564689	0.719000000000001
55	27	9.15	13.8338054768654	0.4236
56	27.5	8.04	14.8079306071878	0.322800000000001
57	28	7.36	11.7929050814955	0.417199999999998
58	28.5	6.75	10.9935776350585	0.529399999999999
59	29	3.73	11.7135761589403	0.4832
60	29.5	2.36	10.9128630705398	0.481999999999999
61	30	3.08	10.5941527821439	0.636199999999999
62	30.5	5.18	11.4554846551198	0.658200000000001
63	31	6.55	13.5989463286137	0.607399999999998
64	31.5	7.36	14.6137026239063	0.5488
65	32	7.47	15.9177215189874	0.631999999999998
66	32.5	5.59	16.9423154497781	0.495799999999999
67	33	6.78	16.9481981981977	0.3552
68	33.5	6.88	16.3934426229515	0.3294
69	34	5.65	15.4804270462631	0.337199999999999
70	34.5	4.36	12.9020599927721	0.5534
71	35	3.95	12.7573300062385	0.641200000000001
72	35.5	5.38	13.5929463629681	0.5444
73	36	7.79	16.0941176470589	0.425000000000001
74	36.5	8.45	29.295039164491	0.383000000000003
75	37	7.04	27.9454319966931	0.483799999999999
76	37.5	6.22	13.987022350396	0.554799999999997
77	38	5.06	19.3198620009854	0.405799999999999
78	38.5	5.84	19.8119122257049	0.318999999999999
79	39	6.75	20.0791855203624	0.3536
80	39.5	5.5	17.237354085603	0.513999999999999
81	40	4.68	17.701149425288	0.347999999999999
82	40.5	4.97	18.3157894736836	0.379999999999999
83	41	5.32	15.6588160407392	0.3142
84	41.5	5.06	15.5307262569837	0.358000000000001
85	42	4.05	13.6846578835528	0.470599999999997
86	42.5	3.65	13.0970724191068	0.389400000000002
87	43	3.23	12.6480541455166	0.472800000000003
88	43.5	4.77	12.6403326403327	0.481000000000002
89	44	5.59	13.8739618954566	0.409399999999998
90	44.5	6.98	13.2423756019259	0.4984
91	45	5.51	13.548387096774	0.465
92	45.5	4.6	14.2744479495271	0.507200000000001
93	46	4.95	17.0593779453349	0.424400000000002
94	46.5	11.85	17.9444444444441	0.359999999999999
95	47	5.87	15.3274814314654	0.296200000000002
96	47.5	5.67	14.5316455696205	0.395000000000003
97	48	5.34	19.1442676906201	0.364599999999999
98	48.5	4.23	18.0243445692887	0.427200000000003
99	49	3.45	18.3425414364644	0.362000000000002
100	49.5	4.96	19.9491740787801	0.314799999999998
101	50	5.17	17.5901022054861	0.371799999999997
102	50.5	4.83	14.3884892086332	0.444799999999997
103	51	5.75	12.7388535031849	0.439600000000002
104	51.5	5.18	12.8389596015501	0.3614
105	52	6.69	12.3774509803916	0.3264
106	52.5	7.72	10.9412326803631	0.418599999999998
107	53	5.26	11.5706115266171	0.454600000000003
108	53.5	5.15	14.8258706467669	0.402000000000001
109	54	4.96	14.9382052659856	0.372199999999999
110	54.5	5.48	16.5765765765764	0.332999999999998
111	55	6.09	12.9301355578732	0.383600000000001
112	55.5	7.71	11.9254658385095	0.483000000000001
113	56	5.21	11.9155354449471	0.3978
114	56.5	5.25	12.3839009287927	0.452200000000001
115	57	5.53	12.8542510121455	0.395199999999999
116	57.5	7.67	13.7706342311037	0.4604
117	58	6.78	12.3916811091858	0.461600000000001
118	58.5	7.07	10.2269095557687	0.625799999999998
119	59	7.78	10.6134094151213	0.701000000000001
120	59.5	8.5	12.6560482135173	0.464600000000001
121	60	12.56	13.0098089829633	0.3874
122	60.5	12.44	12.5650557620822	0.538
123	61	7.53	12.0485584218517	0.659000000000002
124	61.5	6.26	10.2011494252871	0.695999999999998
125	62	9.14	11.5103710195736	0.684600000000003
126	62.5	10.96	14.9653979238752	0.462399999999999
127	63	12.23	16.7852906287078	0.337200000000003
128	63.5	10.84	15.5180722891564	0.414999999999999
129	64	7.17	14.5284124194498	0.3414
130	64.5	4.96	13.666465984347	0.3322
131	65	4.75	14.0247879973905	0.3066
132	65.5	4.95	13.6111111111115	0.576000000000001
133	66	4.36	14.6860986547087	0.535200000000003
134	66.5	3.77	15.1306740027508	0.436199999999999
135	67	5.21	10.6354515050169	0.597999999999999
136	67.5	8.61	13.5162950257291	0.583000000000002
137	68	9.41	15.0272232304899	0.550999999999998
138	68.5	9.2	15.7254901960787	0.510000000000002
139	69	7.75	15.1915903696169	0.5898
140	69.5	7.32	15.747028862479	0.4712
141	70	7.99	18.5240963855419	0.398399999999999
142	70.5	11.05	16.9050051072528	0.3916
143	71	7.5	17.0506912442398	0.347200000000001
144	71.5	6.41	16.8050806057644	0.409400000000002
145	72	5.86	16.0204516403917	0.4694
146	72.5	5.49	15.1366789065683	0.490199999999998
147	73	5.68	15.8345940494199	0.396599999999999
148	73.5	6.58	14.862842892768	0.401
149	74	7.35	15.7894736842105	0.482600000000001
150	74.5	7.21	17.8256611165526	0.4084
151	75	7.36	14.5454545454544	0.473000000000003
152	75.5	8.91	16.7146974063404	0.416399999999999
153	76	8.74	18.0993059263211	0.374599999999997
154	76.5	6.74	18.7969924812033	0.345800000000001
155	77	6.52	18.4561810795128	0.3446
156	77.5	5.64	16.4454976303321	0.422000000000001
157	78	4.78	16.0427807486637	0.4114
158	78.5	4.41	16.3654618473897	0.398400000000002
159	79	5.39	16.9163847269212	0.413800000000002
160	79.5	7.42	16.8098159509204	0.488999999999997
161	80	6.93	17.6885130373501	0.283800000000003
162	80.5	7.37	15.9178433889606	0.311600000000002
163	81	10.11	17.9231153270094	0.400600000000001
164	81.5	4.03	19.2962542565269	0.352400000000003
165	82	4.6	17.1999999999994	0.350000000000001
166	82.5	6.88	19.13730255164	0.3292
167	83	5.23	19.2284139620329	0.326599999999999
168	83.5	3.52	18.8278726349795	0.433400000000002
169	84	4.87	19.1136974037601	0.4468
170	84.5	7.35	19.9569661108116	0.3718
171	85	4.97	20.4171240395172	0.3644
172	85.5	4.79	19.4094869312676	0.4132
173	86	5.23	17.8260869565216	0.368000000000002
174	86.5	4.55	19.0789473684214	0.395200000000003
175	87	4.44	17.2592336900238	0.5794
176	87.5	3.31	16.6666666666668	0.475199999999997
177	88	4.09	15.8068057080133	0.546600000000002
178	88.5	6.67	16.575342465753	0.437999999999999
179	89	7.65	18.396987627757	0.3718
180	89.5	8.09	18.0562931492294	0.3766
181	90	6	18.4755592377792	0.482800000000001
182	90.5	5.26	21.2765957446803	0.319599999999998
183	91	5.88	18.6629526462398	0.502600000000001
184	91.5	6.04	18.8750676041105	0.369800000000001
185	92	7.7	16.8453292496178	0.3918
186	92.5	9.3	16.8831168831174	0.400400000000001
187	93	5.94	18.2534001431634	0.279399999999999
188	93.5	5.91	15.6585641605424	0.3538
189	94	5.72	18.8711516533642	0.350800000000003
190	94.5	5.08	21.0158730158724	0.315000000000001
191	95	5.32	20.1281366791249	0.374600000000001
192	95.5	4.88	19.521178637201	0.325800000000001
193	96	4.2	20.2634880803007	0.3188
194	96.5	5.03	19.7530864197537	0.372600000000002
195	97	4.44	16.0888407367281	0.369199999999999
196	97.5	5.38	18.722222222222	0.359999999999999
197	98	6.44	20.3183023872677	0.376999999999999
198	98.5	6.51	19.9999999999991	0.334999999999997
199	99	6.19	17.9422835633621	0.3188
200	99.5	4.67	17.9525970751381	0.396599999999999
201	100	4.74	16.8935955622793	0.396600000000003
202	100.5	5.48	17.7800100452038	0.398200000000003
203	101	6.23	14.9940023990409	0.500200000000003
204	101.5	6.06	20.0222469410456	0.359599999999997
205	102	6.91	21.578366445916	0.362399999999997
206	102.5	5.34	19.0542420027816	0.287600000000001
207	103	4.18	20.474777448071	0.337
208	103.5	4.5	19.6327683615813	0.283200000000001
209	104	3.35	20.0223089793641	0.358599999999999
210	104.5	4.4	20.6876790830952	0.349
211	105	3.47	15.5186721991701	0.481999999999999
212	105.5	3.56	19.2210419828022	0.395400000000002
213	106	4.34	20.4571428571428	0.350000000000001
214	106.5	5.7	18.5524507558405	0.436599999999999
215	107	7.23	21.0526315789471	0.319200000000002
216	107.5	6.11	20.973557692308	0.332799999999999
217	108	7.08	22.4555735056537	0.371399999999998
218	108.5	4.95	23.2285562067127	0.375399999999999
219	109	5.32	24.1781548250266	0.377200000000002
220	109.5	5.53	21.1751018033744	0.343799999999998
221	110	6.52	21.6117216117216	0.436800000000002
222	110.5	6.61	23.2169954476479	0.527199999999997
223	111	7.05	NA	NA
224	111.5	6.62	25.4431699687173	0.383600000000001
225	112	5.27	24.449000512558	0.3902
226	112.5	4.72	24.4604316546757	0.333600000000001
227	113	4.25	22.4476854787566	0.3154
228	113.5	3.74	22.2078760490638	0.309799999999999
229	114	4.87	20.133729569093	0.269199999999998
230	114.5	6.23	19.4225721784779	0.3048
231	115	4.38	21.3062777425493	0.315399999999997
232	115.5	4.62	21.8220338983043	0.283200000000001
233	116	4.14	21.5314632297192	0.2638
234	116.5	3.99	19.3815987933639	0.2652
235	117	3.67	18.4730743012946	0.293399999999998
236	117.5	3.23	19.2642140468218	0.298999999999999
237	118	6.61	20.7437536316088	0.344199999999997
238	118.5	3.53	18.551724137932	0.289999999999999
239	119	2.84	21.4780600461886	0.346399999999999
240	119.5	3.53	23.3511586452767	0.336600000000001
241	120	4.08	20.168067226891	0.4284
242	120.5	3.51	17.2781065088761	0.507000000000001
243	121	4.68	20.271682340648	0.3828
244	121.5	3.01	19.6603190941843	0.388599999999997
245	122	4.29	19.490521327015	0.337600000000002
246	122.5	4.29	19.5741758241766	0.2912
247	123	4.73	22.0893643801133	0.317799999999998
248	123.5	7.31	23.0679156908669	0.3416
249	124	10.6	20.9262435677529	0.349800000000002
250	124.5	11.81	19.6494464944651	0.433599999999998
251	125	10.33	18.3797909407671	0.459199999999999
252	125.5	7.68	19.6969696969693	0.3828
253	126	8.54	18.7500000000007	0.358400000000003
254	126.5	4.75	19.1365227537933	0.3428
255	127	4.03	17.7895200352268	0.4542
256	127.5	4.33	16.7042889390524	0.531600000000001
257	128	5.67	19.9730700179531	0.445599999999999
258	128.5	7.92	19.2540322580645	0.396799999999999
259	129	7.57	20.0404858299596	0.395199999999999
260	129.5	9.91	18.3173076923077	0.416
261	130	12.53	14.9264442052383	0.557399999999998
262	130.5	10.49	14.9851632047477	0.539200000000001
263	131	8.8	18.1772406847932	0.397200000000002
264	131.5	9.68	18.1418092909539	0.408999999999999
265	132	7.29	15.7526254375729	0.514199999999999
266	132.5	4.45	15.6653315531826	0.449400000000001
267	133	3.97	14.5761245674739	0.462399999999999
268	133.5	4.37	16.0420475319927	0.4376
269	134	5.6	13.2033008252062	0.533200000000001
270	134.5	4.4	12.7035830618891	0.614000000000001
271	135	3.5	15.4724409448815	0.507999999999999
272	135.5	3.86	15.7807308970101	0.4816
273	136	5.17	15.5555555555559	0.495000000000001
274	136.5	4.74	14.0700068634181	0.582799999999999
275	137	4.85	16.2974683544304	0.505599999999998
276	137.5	4.03	15.7838983050849	0.566400000000002
277	138	4.82	13.392857142857	0.5824
278	138.5	5.34	13.7181409295352	0.5336
279	139	5.65	13.2504440497336	0.562999999999999
280	139.5	4.9	13.8707334785766	0.550799999999999
281	140	5.96	12.9245826137019	0.694799999999997
282	140.5	4.93	12.9253567508234	0.7288
283	141	4.08	13.1946508172366	0.673000000000002
284	141.5	4.34	14.5221209050999	0.592200000000002
285	142	6.62	14.0881312319071	0.6218
286	142.5	4.24	13.6159280667948	0.622799999999998
287	143	4.07	13.9346811819597	0.643000000000001
288	143.5	3.74	12.8246753246749	0.616
289	144	4.06	13.44483756835	0.6218
290	144.5	4.29	12.6297064927365	0.674599999999998
291	145	4.49	12.5651241189091	0.6526
292	145.5	4.12	12.8783000643913	0.621199999999998
293	146	4.01	12.5331564986734	0.603199999999998
294	146.5	4.36	13.7159895639208	0.5366
295	147	4.15	13.967684021544	0.556999999999999
296	147.5	5.71	12.8758401131943	0.5654
297	148	4.5	11.5471212608555	0.6218
298	148.5	5.09	12.4747814391394	0.594799999999999
299	149	5.93	12.7535235476105	0.581799999999998
300	149.5	5.98	12.8027681660896	0.577999999999999
301	150	5.04	11.9277483649952	0.642199999999999
302	150.5	4.44	12.3943661971831	0.639000000000003
303	151	3.01	12.1851385390429	0.635200000000001
304	151.5	3.77	12.0387826555348	0.742599999999999
305	152	4.98	12.9149064574531	0.662800000000001
306	152.5	5.34	13.6642156862747	0.652800000000003
307	153	4.63	12.719416689171	0.740600000000001
308	153.5	4.08	11.6908688161456	0.8126
309	154	4.72	11.7216981132079	0.848000000000003
310	154.5	5.63	13.4975062344141	0.6416
311	155	6.05	13.0555555555553	0.576000000000001
312	155.5	7.02	12.6230661040787	0.5688
313	156	7.19	11.8472584856399	0.6128
314	156.5	6.61	11.9868637110017	0.609000000000002
315	157	5.41	13.5003739715786	0.534800000000001
316	157.5	6.12	13.2034632034632	0.554399999999998
317	158	6.65	13.6131386861314	0.548000000000002
318	158.5	7.17	15.7852882703777	0.503
319	159	3.93	15.3999204138482	0.502599999999997
320	159.5	3.86	13.9296688289516	0.585799999999999
321	160	3.48	12.8066263141129	0.627800000000001
322	160.5	3.84	11.7330803289054	0.632399999999997
323	161	4.37	12.5092250922512	0.542000000000002
324	161.5	4.37	13.0311614730877	0.564799999999998
325	162	3.8	13.853807883659	0.522600000000001
326	162.5	3.87	13.1772107654664	0.572199999999999
327	163	3.88	12.9353233830848	0.562799999999999
328	163.5	3.7	13.3027522935784	0.610400000000002
329	164	4.24	NA	NA
330	164.5	4.19	NA	NA
331	165	4.03	15.0862068965515	0.510399999999997
332	165.5	4.54	14.6640316205536	0.506
333	166	5.23	14.2911585365858	0.524800000000003
334	166.5	4.56	14.2857142857144	0.543199999999999
335	167	5.3	14.1542816702049	0.565200000000001
336	167.5	6.08	14.1605839416059	0.547999999999998
337	168	5.02	12.7644814429412	0.576599999999999
338	168.5	5.25	12.5175808720114	0.568800000000003
339	169	5.7	12.6857932941582	0.578600000000002
340	169.5	5.86	13.1407942238268	0.554000000000002
341	170	5.15	13.6842105263155	0.550999999999998
342	170.5	4.42	13.882783882784	0.546000000000003
343	171	4.14	12.6073514256268	0.5822
344	171.5	4.13	12.9839786381848	0.599200000000003
345	172	5.05	12.7437794216545	0.594799999999999
346	172.5	4.92	12.7338365605514	0.609400000000001
347	173	4.92	12.1533187909011	0.6418
348	173.5	4.68	12.2487437185928	0.636800000000001
349	174	4.84	12.9170796167827	0.605399999999999
350	174.5	5.03	13.3743523316061	0.617599999999999
351	175	5.71	13.4688253530834	0.5806
352	175.5	4.21	14.1134289439375	0.613600000000002
353	176	4.64	13.1587561374797	0.611000000000001
354	176.5	5.22	13.6198347107438	0.605
355	177	4.23	13.6203866432337	0.6828
356	177.5	3.72	12.9533678756478	0.656200000000002
357	178	2.93	12.5220458553787	0.680399999999999
358	178.5	3.28	11.6013071895425	0.734400000000001
359	179	3.12	11.5681233933162	0.777999999999999
360	179.5	2.65	11.3630761646539	0.811400000000003
361	180	2.86	12.2859472682797	0.735800000000001
362	180.5	3.41	12.8205128205131	0.647400000000001
363	181	3.24	12.1489971346707	0.698
364	181.5	2.42	NA	NA
365	182	2.68	NA	NA
366	182.5	3.35	NA	NA
367	183	2.74	NA	NA
368	183.5	4.16	11.6713091922006	0.718
369	184	4.08	11.5350748459057	0.6814
370	184.5	2.87	11.8674163953834	0.675800000000002
371	185	3.99	11.7157300029737	0.672599999999999
372	185.5	4.73	11.2630014858842	0.673000000000002
373	186	5.38	11.3954905545399	0.656399999999998
374	186.5	6.56	11.3594611145133	0.653200000000002
375	187	5.75	11.4997036158862	0.674800000000001
376	187.5	4.79	NA	NA
377	188	3.94	11.1766357764676	0.712200000000003
378	188.5	2.73	11.4205344585095	0.711000000000002
379	189	2.85	11.8135011441647	0.699199999999998
380	189.5	4.21	10.3927203065134	0.8352
381	190	4.83	11.2462006079026	0.7896
382	190.5	5.52	10.9406952965235	0.782399999999999
383	191	5.16	12.4664159054273	0.744399999999999
384	191.5	4.71	11.5915915915918	0.666
385	192	5.22	12.3039064903105	0.650199999999998
386	192.5	5	12.6783936276136	0.602599999999999
387	193	6	11.9861939127706	0.6374
388	193.5	4.88	11.5820029027579	0.689
389	194	4.56	12.4464744504714	0.700600000000001
390	194.5	4.34	11.3311972036119	0.686600000000002
391	195	4.37	11.2850971922247	0.7408
392	195.5	5.76	10.4635761589405	0.754999999999999
393	196	5.72	14.337748344371	0.603999999999999
394	196.5	4.65	13.6828222881633	0.6066
395	197	4.37	11.4242424242422	0.66
396	197.5	5.45	10.912343470483	0.6708
397	198	5.31	9.51502372166561	0.758800000000001
398	198.5	4.45	11.1425339366517	0.7072
399	199	5.06	10.9150149334782	0.736600000000003
400	199.5	6.37	12.1015348288076	0.677600000000002
401	200	6.42	13.3008130081297	0.614999999999998
402	200.5	9.11	12.5810253388332	0.678800000000003
403	201	8.91	12.2110254890337	0.674800000000001
404	201.5	8.07	11.4683153013912	0.646999999999998
405	202	6.08	13.0304841601912	0.6692
406	202.5	5.92	13.4170522141439	0.6052
407	203	8.01	15.3351387948547	0.590800000000002
408	203.5	9.85	16.0581222056635	0.536799999999999
409	204	7.6	13.7858220211162	0.663
410	204.5	5.4	13.2587859424917	0.626000000000001
411	205	6.18	15.6661786237188	0.546399999999998
412	205.5	6.14	15.9039759939981	0.533200000000001
413	206	7.39	13.5869565217392	0.625600000000002
414	206.5	5.99	12.8243364151509	0.6706
415	207	4.61	12.936848559166	0.6524
416	207.5	4.87	13.2012352032937	0.777200000000001
417	208	5.52	13.0631907055821	0.7058
418	208.5	6.9	13.5567632850237	0.662399999999998
419	209	7.22	11.8189438390614	0.715800000000002
420	209.5	9.33	12.7935723114955	0.647199999999998
421	210	8.57	12.4476361460201	0.668399999999998
422	210.5	7	10.6956066945608	0.764800000000001
423	211	8.47	11.2855209742897	0.739000000000001
424	211.5	8.49	13.5177128651336	0.643599999999999
425	212	9.57	12.8110599078337	0.651
426	212.5	8.55	12.2844175491678	0.661000000000001
427	213	5.75	10.2406902815622	0.880799999999997
428	213.5	6.01	11.9900271985492	0.882400000000001
429	214	8.82	13.528481012658	0.758400000000002
430	214.5	11.27	10.859411489958	0.856399999999997
431	215	2.42	11.6465863453814	0.946200000000001
432	215.5	0.84	7.70772594752171	1.0976
433	216	0.77	7.99078667611619	1.1288
434	216.5	0.77	11.5082824760242	1.3764
435	217	0.74	8.07547169811316	1.325
436	217.5	0.73	2.70081164287704	1.4292
437	218	1.05	2.275148856158	3.191
438	218.5	2.14	1.40324963072379	2.708
439	219	5.78	1.38636363636364	2.64
440	219.5	17.34	3.67163377634573	2.9796
441	220	49.9	3.01358526998135	2.9002
442	220.5	29.03	2.1360418590335	3.249
443	221	13.01	0.996119016817573	3.092
444	221.5	17.85	0.880102904339566	2.9542
445	222	51.15	0.799102761811312	2.8532
446	222.5	62.17	0.850057522689454	3.1292
447	223	61.91	0.908313038899493	3.0386
448	223.5	60.33	0.823172618679152	3.2314
449	224	63.55	0.812957288474763	3.1982
450	224.5	72.77	0.835172701783748	3.3526
451	225	81.58	0.996828273674652	3.5312
452	225.5	79.67	NA	NA
453	226	49.97	NA	NA
454	226.5	22.93	NA	NA
455	227	7.15	NA	NA
456	227.5	NA	NA	NA
