# Supplementary material for: Microbial Community Structure in Arctic Lake Sediments Reflect Variations in Holocene Climate Conditions
Source: Front Microbiol. 2020 Jul 24;11:1520. doi: 10.3389/fmicb.2020.01520 (PMC7396534; doi:10.3389/fmicb.2020.01520)
Supplement: Supplementary file 6 [file Data_Sheet_5.csv]

	Depth	Mn	Fe	Ti	Si
1	0	1216	48610	3018	205
2	0.0199999999999996	1077	44879	2823	211
3	0.0400000000000027	1252	34261	2504	198
4	0.0600000000000023	891	19985	1604	129
5	0.0800000000000018	1041	12033	1048	91
6	0.0999999999999979	821	12281	869	63
7	0.119999999999997	860	14506	1067	80
8	0.140000000000004	1002	17255	1446	87
9	0.16	850	20985	1795	110
10	0.18	1167	23693	2224	119
11	0.199999999999999	1287	29169	2622	139
12	0.219999999999999	1176	39169	3557	175
13	0.240000000000002	1208	51606	4480	254
14	0.260000000000002	1286	57610	5376	339
15	0.280000000000001	1096	54268	5169	279
16	0.300000000000001	996	61959	4760	258
17	0.319999999999997	1024	70837	5323	266
18	0.340000000000003	1148	71460	5558	321
19	0.360000000000003	1155	66143	5387	262
20	0.379999999999999	1179	57926	4443	246
21	0.399999999999999	868	50785	3759	212
22	0.419999999999998	690	44396	3285	108
23	0.440000000000001	744	41330	3144	118
24	0.460000000000001	594	44185	3369	130
25	0.48	738	48056	3881	142
26	0.5	763	50235	3865	166
27	0.52	757	52312	4070	155
28	0.540000000000003	813	55222	4319	150
29	0.560000000000002	855	58930	4655	171
30	0.580000000000002	831	62970	4550	171
31	0.599999999999998	1223	67006	4807	155
32	0.619999999999997	1039	70778	5163	175
33	0.640000000000004	1245	71255	5708	193
34	0.66	1133	72993	5799	218
35	0.68	1311	73648	5849	213
36	0.699999999999999	1167	73796	5711	235
37	0.719999999999999	989	72405	5434	203
38	0.740000000000002	1342	70849	5392	218
39	0.760000000000002	940	69706	5116	199
40	0.780000000000001	1267	70985	5124	219
41	0.800000000000001	1392	73508	5197	202
42	0.819999999999997	1250	73620	5445	232
43	0.840000000000003	1108	72625	5240	240
44	0.860000000000003	1341	70956	5092	202
45	0.879999999999999	1018	71624	4853	198
46	0.899999999999999	1077	76885	4915	212
47	0.919999999999998	1131	78930	5234	269
48	0.940000000000001	1237	76966	5060	205
49	0.960000000000001	1369	78956	5299	211
50	0.98	1157	80890	5803	257
51	1	1184	80139	5789	232
52	1.02	1402	80166	5912	214
53	1.04	1358	77952	5797	291
54	1.06	1320	74544	5941	270
55	1.08	1342	73372	5684	239
56	1.1	1446	71606	5913	269
57	1.12	1144	71653	6095	267
58	1.14	1120	69606	5571	222
59	1.16	1424	67176	5811	206
60	1.18	1353	64800	5931	269
61	1.2	1397	65752	5988	302
62	1.22	1322	65966	5803	271
63	1.24	1578	65378	6016	286
64	1.26	1216	65882	5788	356
65	1.28	1400	64845	6049	358
66	1.3	1160	63399	6006	274
67	1.32	1365	59959	5740	321
68	1.34	1346	60244	5704	277
69	1.36	1225	63364	5822	302
70	1.38	1159	62315	5830	344
71	1.4	1132	65314	6052	370
72	1.42	1294	66597	6152	400
73	1.44	1352	69969	6228	419
74	1.46	1180	72277	6444	374
75	1.48	1119	74733	6742	385
76	1.5	1340	74516	6664	432
77	1.52	1270	78238	6810	304
78	1.54	1387	80750	7245	364
79	1.56	1221	77243	7205	360
80	1.58	1207	77018	7045	382
81	1.6	1142	78098	7612	359
82	1.62	1188	79579	8051	474
83	1.64	1275	80458	8345	451
84	1.66	1104	81907	8386	501
85	1.68	1123	85552	8443	472
86	1.7	1214	87971	9046	491
87	1.72	1103	89260	9027	524
88	1.74	1230	91590	9337	532
89	1.76	1454	94123	9141	520
90	1.78	1240	96282	9341	472
91	1.8	1190	99129	9950	528
92	1.82	1171	102470	9999	618
93	1.84	1227	100210	10159	587
94	1.86	1262	99004	10049	579
95	1.88	1282	100120	9980	543
96	1.9	1383	101893	10202	537
97	1.92	1161	100763	10459	631
98	1.94	1281	99990	10452	612
99	1.96	1132	96247	10583	562
100	1.98	1042	91247	9762	483
101	2	1175	88407	9125	484
102	2.02	1192	89689	8908	479
103	2.04	1344	86754	8464	406
104	2.06	1175	81743	8012	385
105	2.08	1129	83127	7782	361
106	2.1	1358	82895	7935	380
107	2.12	1248	86037	8416	373
108	2.14	1135	85662	8149	409
109	2.16	1209	85727	8384	382
110	2.18	1373	85738	8150	476
111	2.2	1128	86656	8257	463
112	2.22	1032	85996	8161	482
113	2.24000000000001	1118	89333	8650	529
114	2.26	1374	91137	8859	533
115	2.28	1354	91431	9252	502
116	2.3	1335	93576	9180	478
117	2.32	1432	93856	9501	496
118	2.34	1171	91742	9254	543
119	2.36	1316	89270	9068	506
120	2.38	1407	87693	8550	481
121	2.4	1246	87852	8650	549
122	2.42	1167	87868	8569	513
123	2.44	1204	86811	8658	498
124	2.46	1596	85890	8632	464
125	2.48	1413	85964	8184	470
126	2.5	1570	87066	8058	432
127	2.52	1167	86565	7922	436
128	2.54	1222	84316	8009	420
129	2.56	1300	82611	8049	414
130	2.58	1231	83510	8258	399
131	2.6	1178	84490	8235	464
132	2.62	1189	83507	8225	385
133	2.64	955	83369	8370	456
134	2.66	1344	83894	8483	433
135	2.68	1476	84148	8738	420
136	2.7	1234	83495	8760	450
137	2.72	1388	83439	8479	443
138	2.74000000000001	1369	83812	8556	430
139	2.76	1291	83322	8590	430
140	2.78	1194	82739	8469	469
141	2.8	987	83480	8645	412
142	2.82	910	82676	8627	438
143	2.84	1404	81745	8346	465
144	2.86	1299	82812	8283	421
145	2.88	1367	84331	8402	448
146	2.9	1281	83657	8577	455
147	2.92	1063	85639	8820	468
148	2.94	1440	87474	9205	523
149	2.96	1154	87951	9435	522
150	2.98	1338	87878	9252	481
151	3	1180	86080	8966	463
152	3.02	1258	85882	8714	443
153	3.04	992	85615	8239	418
154	3.06	1333	84800	8448	400
155	3.08	1223	82789	8395	441
156	3.1	1161	80018	8337	419
157	3.12	1274	81677	8396	417
158	3.14	1288	82895	8383	400
159	3.16	1065	86436	8874	433
160	3.18	1151	87445	8892	446
161	3.2	1017	87763	9127	528
162	3.22	1309	86148	8863	521
163	3.24000000000001	1192	84957	8804	508
164	3.26	1289	86204	8887	487
165	3.28	1431	87523	8940	520
166	3.3	1226	85968	8723	464
167	3.32	1327	86514	8716	457
168	3.34	1411	89059	8490	481
169	3.36	1254	88163	8555	403
170	3.38	1411	85841	8259	447
171	3.4	1423	85982	8185	492
172	3.42	1234	85570	8586	541
173	3.44	1121	85551	8430	432
174	3.46	1176	87208	9030	487
175	3.48	1356	88484	8918	466
176	3.5	1099	88345	8908	455
177	3.52	1211	87047	8710	470
178	3.54	1326	84898	8377	431
179	3.56	1205	85298	8587	450
180	3.58	1254	85446	8528	410
181	3.6	1103	85320	8735	407
182	3.62	1073	86545	8897	422
183	3.64	1428	87764	9048	439
184	3.66	1068	87815	9132	437
185	3.68	1383	86805	9190	459
186	3.7	1127	87342	9024	442
187	3.72	1201	88648	8889	423
188	3.74000000000001	1272	89572	8519	427
189	3.76	1124	89311	8514	403
190	3.78	1095	88715	8655	374
191	3.8	1125	89505	8661	445
192	3.82	1173	92412	9043	389
193	3.84	1239	94104	8975	414
194	3.86	1141	93376	8986	462
195	3.88	1145	90631	8844	468
196	3.9	1258	90769	8813	489
197	3.92	1057	89011	8950	549
198	3.94	1176	85001	9024	543
199	3.96	1127	84961	8758	483
200	3.98	1069	82887	8876	527
201	4	1067	81386	8937	505
202	4.02	1309	80736	8467	522
203	4.04	1354	80130	8500	456
204	4.06	1121	79858	8518	516
205	4.08	1157	81691	8598	459
206	4.1	1312	80517	8609	431
207	4.12	1257	80234	8518	448
208	4.14	1387	81922	8641	496
209	4.16	1139	84286	8898	466
210	4.18	1196	85794	9244	491
211	4.2	1346	85035	8785	480
212	4.22	1176	80752	8526	466
213	4.24000000000001	963	78156	8207	456
214	4.26	1453	79498	8059	381
215	4.28	1130	81447	8490	354
216	4.3	1359	82930	8382	350
217	4.32	1359	83177	8113	332
218	4.34	1130	83525	8210	324
219	4.36	1148	85002	8642	351
220	4.38	1041	86315	8660	456
221	4.4	1370	85629	8341	420
222	4.42	1447	86004	8310	377
223	4.44	1219	86563	8236	382
224	4.46	1134	86373	8414	373
225	4.48	1355	85328	7807	325
226	4.5	1328	83585	7931	387
227	4.52	1175	83783	8280	391
228	4.54	1120	85206	8011	449
229	4.56	1181	84778	8082	391
230	4.58	1058	88766	8054	448
231	4.6	1306	91356	8315	429
232	4.62	1248	92651	7948	405
233	4.64	1285	92771	8052	422
234	4.66	1164	92903	8034	411
235	4.68	1268	91633	7859	373
236	4.7	1109	91652	8011	380
237	4.72	1327	93170	8037	395
238	4.74000000000001	1429	91606	7789	369
239	4.76	1326	90307	7985	387
240	4.78	1256	87086	7965	399
241	4.8	1117	86376	7390	343
242	4.82	1228	87546	7710	327
243	4.84	1368	90619	8153	353
244	4.86	1172	89262	7830	331
245	4.88	1333	87003	7756	327
246	4.9	1428	88815	7693	324
247	4.92	1375	92264	8063	317
248	4.94	1277	90714	7965	358
249	4.96	1312	90486	7806	399
250	4.98	1458	90082	7805	363
251	5	1280	91642	8026	384
252	5.02	1119	91838	8303	429
253	5.04	1285	90922	8081	356
254	5.06	1161	90513	7512	341
255	5.08	1419	91937	7710	347
256	5.1	1127	91494	7604	305
257	5.12	970	89536	7533	342
258	5.14	1153	94373	7222	307
259	5.16	1163	99004	7552	321
260	5.18	1395	97829	7790	370
261	5.2	1166	94190	7080	351
262	5.22	1178	87615	6911	363
263	5.24000000000001	1317	90226	7386	385
264	5.26	1401	95505	7917	375
265	5.28	1189	95978	7859	389
266	5.3	1177	96845	7746	381
267	5.32	1291	95792	7781	385
268	5.34	1190	94248	7559	343
269	5.36	1370	94329	7532	344
270	5.38	1134	93776	7463	329
271	5.4	1279	91011	7499	359
272	5.42	1138	87962	7581	331
273	5.44	1269	87168	7422	310
274	5.46	1206	86114	7519	343
275	5.48	1384	83776	7457	388
276	5.5	1136	81019	7263	396
277	5.52	1086	82118	7621	400
278	5.54	1297	84402	8030	358
279	5.56	1289	85567	8016	429
280	5.58	1372	86236	8153	387
281	5.6	1197	86437	8501	386
282	5.62	1265	86017	8314	418
283	5.64	1101	85767	8274	441
284	5.66	1337	87817	8871	427
285	5.68	1276	86142	8791	453
286	5.7	1119	84387	8786	432
287	5.72	1389	83690	8779	453
288	5.74000000000001	1140	82841	8868	476
289	5.76	1455	81169	8846	455
290	5.78	1259	81189	8830	446
291	5.8	1100	80510	8687	432
292	5.82	1307	78869	8827	432
293	5.84	1395	79895	8878	414
294	5.86	1229	78442	8499	453
295	5.88	1156	78263	8535	402
296	5.9	1417	78719	8712	357
297	5.92	1470	77869	8768	416
298	5.94	1414	77811	8518	421
299	5.96	1274	76241	8629	430
300	5.98	1144	76782	8595	426
301	6	1419	77692	8816	471
302	6.02	1141	75588	8605	418
303	6.04	1522	74331	8119	453
304	6.06	1121	74097	8242	420
305	6.08	1348	75657	8154	470
306	6.1	1316	75656	8227	412
307	6.12	1384	76936	8171	429
308	6.14	1331	76390	8569	496
309	6.16	1195	76582	8653	427
310	6.18	1238	76142	8426	459
311	6.2	1061	77132	8808	440
312	6.22	1201	77776	8786	436
313	6.24000000000001	1187	79090	9375	430
314	6.26	1089	79571	9015	475
315	6.28	1220	79082	8770	506
316	6.3	1126	80823	8838	528
317	6.32	1302	80627	9091	463
318	6.34	1206	81477	9029	438
319	6.36	1180	81664	9044	489
320	6.38	1092	80710	8694	415
321	6.4	1260	80784	8321	414
322	6.42	1221	81368	8172	412
323	6.44	1165	83681	8054	371
324	6.46	1347	83845	8349	390
325	6.48	1249	84740	8201	438
326	6.5	1250	84082	8160	409
327	6.52	1192	84599	8156	415
328	6.54	1227	86426	8874	407
329	6.56	1210	86868	8667	393
330	6.58	1091	87727	8603	392
331	6.6	987	88836	8445	418
332	6.62	1477	92231	8607	437
333	6.64	1294	92473	8987	393
334	6.66	1176	88335	8607	416
335	6.68	1164	85340	8536	374
336	6.7	1150	86900	8668	429
337	6.72	1278	87095	8945	437
338	6.74000000000001	1312	86527	9337	425
339	6.76	1314	86988	9587	424
340	6.78	1116	85527	8955	412
341	6.8	1365	83522	8839	470
342	6.82	1283	81745	8894	464
343	6.84	1325	80454	8747	448
344	6.86	910	79695	8901	475
345	6.88	1188	79569	8815	419
346	6.9	1030	80496	8706	455
347	6.92	1315	79631	8796	404
348	6.94	1231	79031	8595	459
349	6.96	1013	80266	8607	411
350	6.98	1108	81290	8662	481
351	7	1164	81384	8911	465
352	7.02	1210	82081	8959	447
353	7.04	1042	83717	8991	550
354	7.06	1424	84930	9212	488
355	7.08	1089	87059	9007	523
356	7.1	1482	91805	9058	491
357	7.12	1377	91569	10012	524
358	7.14	1168	73776	8231	479
359	7.16	1134	72001	6770	326
360	7.18	1216	84180	8170	446
361	7.2	1378	87920	8707	413
362	7.22	1220	86139	8782	433
363	7.24000000000001	1189	86884	8670	441
364	7.26	1024	84835	8276	420
365	7.28	1338	84461	8378	396
366	7.3	1149	86444	8458	418
367	7.32	1350	86174	8554	445
368	7.34	1232	86484	9058	459
369	7.36	1113	85828	8911	444
370	7.38	1228	84758	9071	452
371	7.4	1029	83929	8635	433
372	7.42	1069	82925	8947	406
373	7.44	1233	84661	9323	492
374	7.46	1121	84780	9221	397
375	7.48	1018	85386	8856	466
376	7.5	1261	83419	8384	454
377	7.52	1353	83743	8488	449
378	7.54	1175	83584	8287	471
379	7.56	1383	80752	8037	410
380	7.58	1411	80819	8220	481
381	7.6	1112	82140	8277	460
382	7.62	1223	81925	7869	471
383	7.64	1426	81278	8329	479
384	7.66	1187	81751	8106	434
385	7.68	1107	81701	8697	447
386	7.7	1276	82421	8722	493
387	7.72	1086	84922	8664	530
388	7.74000000000001	1076	84297	8586	489
389	7.76	954	84669	8502	495
390	7.78	1104	85402	8842	477
391	7.8	1296	83546	8441	540
392	7.82	1197	82118	8590	447
393	7.84	1265	81891	8433	452
394	7.86	1187	81079	8816	438
395	7.88	1139	78745	8393	477
396	7.9	1322	80071	8521	531
397	7.92	1246	77709	8554	530
398	7.94	1279	75817	8326	523
399	7.96	1382	76033	8106	478
400	7.98	1146	76036	8039	537
401	8	1251	77443	8223	519
402	8.02	1231	77335	8440	517
403	8.04	1180	77960	8443	561
404	8.06	1297	76938	8389	516
405	8.08	1320	75546	7318	460
406	8.1	1138	74818	7001	462
407	8.12	1356	77248	7146	444
408	8.14	1098	74036	7199	378
409	8.16	1307	69824	6663	354
410	8.18	1525	72534	7244	405
411	8.2	1227	76395	7980	430
412	8.22	1337	78645	8204	398
413	8.24000000000001	1359	77796	8484	403
414	8.26	1256	78530	8786	455
415	8.28	1284	78572	9056	406
416	8.3	1278	79586	9079	471
417	8.32	1148	81565	9164	454
418	8.34	1265	82850	9646	507
419	8.36	1175	83891	9652	488
420	8.38	1264	82469	9446	513
421	8.4	1312	81183	8990	473
422	8.42	1253	81195	8761	457
423	8.44	1271	81564	9024	422
424	8.46	1415	81368	8986	485
425	8.48	1189	81003	9062	473
426	8.5	1219	81207	9187	462
427	8.52	1195	82397	9217	474
428	8.54	1092	80463	8678	437
429	8.56	1054	79440	8310	436
430	8.58	1299	81377	9015	417
431	8.6	1215	81015	8763	483
432	8.62	1305	80528	8490	455
433	8.64	1208	79728	8663	416
434	8.66	1144	77096	8361	411
435	8.68	1326	75247	8314	470
436	8.7	1286	74163	7644	430
437	8.72	1106	74368	7479	392
438	8.74000000000001	1093	74683	7195	432
439	8.76	1133	72660	7296	380
440	8.78	1209	73222	7622	365
441	8.8	1409	75040	7451	384
442	8.82	1387	77722	7486	410
443	8.84	1227	79367	7759	428
444	8.86	1484	79284	7714	389
445	8.88	1301	80482	7595	403
446	8.9	1337	80299	7095	364
447	8.92	1246	79733	7246	304
448	8.94	1490	81903	7313	371
449	8.96	1112	84237	7685	345
450	8.98	1309	84948	7915	383
451	9	1416	85101	8055	307
452	9.02	1119	87814	8210	336
453	9.04	1395	91258	8749	393
454	9.06	1012	91858	8793	450
455	9.08	1275	92784	8782	444
456	9.1	1151	93556	8860	455
457	9.12	1390	92469	8433	415
458	9.14	1338	88750	8289	396
459	9.16	1339	86982	7958	367
460	9.18	1549	85834	7755	408
461	9.2	1136	86503	7251	354
462	9.22	1166	85307	7020	372
463	9.24000000000001	1341	87525	7375	385
464	9.26	1225	89627	7707	356
465	9.28	1307	88712	7968	405
466	9.3	1208	87403	8202	475
467	9.32	1273	87563	8673	460
468	9.34	1039	86578	8517	441
469	9.36	1388	82957	8119	461
470	9.38	1605	86096	8443	450
471	9.4	1171	88595	8724	499
472	9.42	1267	85013	8196	414
473	9.44	1370	76405	7550	370
474	9.46	1295	71345	6808	333
475	9.48	1023	69470	6426	314
476	9.5	1014	69754	6600	324
477	9.52	1050	72047	7215	332
478	9.54	1187	74556	7865	444
479	9.56	1319	77802	8465	499
480	9.58	1195	79491	9177	482
481	9.6	1341	79846	9303	620
482	9.62	1274	80461	9133	548
483	9.64	1251	81628	9015	570
484	9.66	1222	82117	9043	556
485	9.68	1250	83890	9024	594
486	9.7	1094	83743	9117	597
487	9.72	1041	85342	9081	598
488	9.74000000000001	1414	88153	8959	615
489	9.76	1273	87758	8561	523
490	9.78	1287	90861	8374	534
491	9.8	1453	88828	8629	485
492	9.82	1279	79303	7489	377
493	9.84	1203	73479	6328	313
494	9.86	1338	77335	6369	264
495	9.88	1024	78654	6921	321
496	9.9	1219	78313	6989	359
497	9.92	1101	79545	6502	345
498	9.94	986	81925	6801	343
499	9.96	1109	83095	7409	416
500	9.98	1193	84593	7654	445
501	10	934	86607	8148	487
502	10.02	970	87350	8133	500
503	10.04	1034	87434	8300	461
504	10.06	1315	87870	8957	513
505	10.08	1111	87805	8899	486
506	10.1	1229	86472	8586	447
507	10.12	1294	86914	8553	495
508	10.14	1077	90132	8816	489
509	10.16	1152	89480	8713	468
510	10.18	1163	89543	8771	499
511	10.2	1110	87657	8795	506
512	10.22	1109	86903	8864	523
513	10.24	1263	86309	9013	490
514	10.26	1274	86689	8770	516
515	10.28	1444	86517	8998	475
516	10.3	1222	86267	9162	587
517	10.32	1198	86961	9382	558
518	10.34	1304	88000	9332	521
519	10.36	1310	89138	9516	573
520	10.38	1236	84476	9092	498
521	10.4	1179	81098	8412	466
522	10.42	1303	78624	8205	435
523	10.44	1263	82146	8635	417
524	10.46	1045	84446	9276	499
525	10.48	1334	82558	8999	499
526	10.5	1078	81055	8817	525
527	10.52	1230	80768	8823	486
528	10.54	1243	82192	8785	512
529	10.56	1080	84284	8920	561
530	10.58	1134	84694	9074	515
531	10.6	1190	83372	9636	521
532	10.62	1165	83326	9623	540
533	10.64	1252	83548	9287	556
534	10.66	1316	83950	9108	559
535	10.68	1271	84506	9202	510
536	10.7	1255	83922	8956	523
537	10.72	1255	83871	8920	500
538	10.74	1285	86633	9298	572
539	10.76	1273	86687	8869	509
540	10.78	1286	88768	9223	513
541	10.8	1399	89390	9114	504
542	10.82	1240	87659	9012	551
543	10.84	1134	84899	8737	519
544	10.86	1275	86264	8982	516
545	10.88	1276	87029	9189	467
546	10.9	1081	86199	9201	493
547	10.92	1220	85227	9070	487
548	10.94	1022	85234	8623	495
549	10.96	1055	87868	8610	471
550	10.98	1091	88291	8370	484
551	11	1453	89248	8495	480
552	11.02	1149	86737	8498	460
553	11.04	1444	84763	8982	419
554	11.06	1355	86166	8986	487
555	11.08	1161	88325	8738	444
556	11.1	1386	84138	8337	449
557	11.12	1267	83575	8262	407
558	11.14	1340	86736	8644	390
559	11.16	1227	86500	8429	426
560	11.18	1392	83899	7996	443
561	11.2	1080	81603	7547	390
562	11.22	1408	83500	8210	463
563	11.24	1114	87355	8458	478
564	11.26	1316	86744	8537	443
565	11.28	1447	82590	8223	482
566	11.3	1304	80473	7876	427
567	11.32	1224	82225	8706	488
568	11.34	1180	84338	8989	497
569	11.36	1048	85114	8932	507
570	11.38	1191	85075	9168	531
571	11.4	1232	82592	8957	459
572	11.42	1012	78944	8460	484
573	11.44	1134	80245	8618	465
574	11.46	1281	82128	8955	466
575	11.48	1163	81005	8404	480
576	11.5	1058	80386	8327	429
577	11.52	1241	82755	8573	363
578	11.54	1115	83673	8601	465
579	11.56	1439	83020	8489	455
580	11.58	1079	83760	8380	475
581	11.6	1282	83943	8583	447
582	11.62	1006	85490	9161	488
583	11.64	1285	83966	8749	471
584	11.66	1137	84136	9027	465
585	11.68	1300	84638	8522	510
586	11.7	1147	86104	8611	442
587	11.72	1060	87698	8654	473
588	11.74	1177	88502	8811	429
589	11.76	1239	93712	9285	467
590	11.78	1170	87969	8759	488
591	11.8	1117	75937	7443	403
592	11.82	1278	82201	7332	384
593	11.84	1092	87472	8335	413
594	11.86	1164	88072	8464	430
595	11.88	1476	89185	8602	380
596	11.9	1336	87714	8831	492
597	11.92	1463	81487	8077	482
598	11.94	1216	79350	7660	352
599	11.96	1173	81122	7796	368
600	11.98	1182	81981	7620	391
601	12	1222	83049	7775	430
602	12.02	1150	83505	8323	414
603	12.04	1180	83593	8771	451
604	12.06	1287	83485	8953	514
605	12.08	1283	82439	8624	514
606	12.1	1146	83139	8915	519
607	12.12	1247	83270	9002	464
608	12.14	1191	86454	9143	484
609	12.16	1387	87337	9494	544
610	12.18	1463	78851	8632	456
611	12.2	1105	77987	8336	427
612	12.22	1136	79046	8868	448
613	12.24	1119	77501	8644	483
614	12.26	1101	78083	8822	497
615	12.28	1362	77933	8851	525
616	12.3	1100	77360	8478	556
617	12.32	1311	77188	8821	492
618	12.34	1308	76914	8668	511
619	12.36	1106	77632	8914	506
620	12.38	973	77796	8700	517
621	12.4	1270	77142	8555	483
622	12.42	1321	77028	8544	411
623	12.44	1272	72772	8301	381
624	12.46	1196	69459	7765	341
625	12.48	1231	72915	8319	449
626	12.5	1016	74723	8527	428
627	12.52	1186	74473	8362	465
628	12.54	978	76209	8678	446
629	12.56	1306	74663	8513	417
630	12.58	1144	77064	8851	510
631	12.6	1393	77454	8552	473
632	12.62	1366	73610	8318	426
633	12.64	1431	68701	7316	364
634	12.66	1295	70628	7559	401
635	12.68	1413	74291	8347	458
636	12.7	1194	75650	8456	457
637	12.72	1340	74919	8287	453
638	12.74	1276	72778	8146	438
639	12.76	1236	71550	7902	398
640	12.78	1260	69385	7500	399
641	12.8	1304	72260	7928	410
642	12.82	1276	71826	7689	368
643	12.84	1392	70279	7359	374
644	12.86	1366	66426	6696	394
645	12.88	1235	66705	6682	313
646	12.9	1277	65450	7114	299
647	12.92	1227	65002	6645	265
648	12.94	1231	65039	6251	259
649	12.96	1509	67126	6678	333
650	12.98	1204	66728	6676	294
651	13	1307	64496	6461	311
652	13.02	1390	63707	6137	292
653	13.04	1093	63807	6445	295
654	13.06	924	60916	6859	294
655	13.08	1185	60740	5932	282
656	13.1	1223	63164	6119	279
657	13.12	1233	64580	6653	293
658	13.14	1099	64257	6577	307
659	13.16	1476	62994	6003	316
660	13.18	1481	62308	5981	320
661	13.2	1307	64218	6273	299
662	13.22	1103	62321	5994	317
663	13.24	1423	61959	5970	284
664	13.26	1232	60339	5389	247
665	13.28	1047	62088	5699	288
666	13.3	1253	66336	6186	324
667	13.32	1215	68101	6692	361
668	13.34	1259	69737	6862	323
669	13.36	1288	71709	7480	403
670	13.38	1369	68735	7501	370
671	13.4	1430	62550	6998	355
672	13.42	1257	62095	6220	304
673	13.44	1218	68345	6801	387
674	13.46	1257	72779	7083	326
675	13.48	1346	69393	6718	364
676	13.5	1606	64611	6027	296
677	13.52	1312	65506	5918	328
678	13.54	916	69113	7361	328
679	13.56	1307	71027	8368	382
680	13.58	1271	71942	8440	330
681	13.6	1284	70788	6925	321
682	13.62	1240	68595	6791	314
683	13.64	1318	70990	7318	277
684	13.66	1251	76129	8283	354
685	13.68	1346	76671	7663	341
686	13.7	1283	78539	6846	351
687	13.72	1226	78253	7159	343
688	13.74	1250	80047	7332	366
689	13.76	1132	78413	6549	291
690	13.78	1479	77476	6277	306
691	13.8	1244	81740	6111	295
692	13.82	1334	79973	6312	294
693	13.84	1320	79791	6748	245
694	13.86	1182	83566	6658	223
695	13.88	1322	87196	6943	291
696	13.9	1188	90137	7177	324
697	13.92	1226	95093	7397	313
698	13.94	1231	96555	7896	325
699	13.96	1215	97337	8263	351
700	13.98	1326	97099	8196	321
701	14	1114	96360	7350	315
702	14.02	1346	94561	7062	283
703	14.04	1326	96423	7703	319
704	14.06	1153	98141	8575	397
705	14.08	1189	96449	8233	357
706	14.1	1202	96229	8131	380
707	14.12	1501	94805	7749	332
708	14.14	1282	96126	8515	341
709	14.16	1161	92119	7530	279
710	14.18	1283	93598	8156	304
711	14.2	1360	94252	8017	355
712	14.22	1243	95043	8057	262
713	14.24	1246	97964	7881	313
714	14.26	1243	95824	7399	338
715	14.28	1290	95594	6934	261
716	14.3	1429	97371	7146	323
717	14.32	1332	99177	7253	331
718	14.34	1471	100945	7799	336
719	14.36	1337	100077	7922	314
720	14.38	1371	100226	8241	340
721	14.4	1376	99281	8277	382
722	14.42	1257	97066	8039	376
723	14.44	1217	95040	8117	355
724	14.46	1382	94045	8181	329
725	14.48	1184	94049	7838	364
726	14.5	1409	95715	8017	412
727	14.52	1286	96415	7979	398
728	14.54	1200	93479	7830	339
729	14.56	1502	94606	7890	387
730	14.58	1211	96518	7839	386
731	14.6	1241	93532	7374	348
732	14.62	1315	96254	7514	325
733	14.64	1052	100220	7458	351
734	14.66	1090	102606	8055	332
735	14.68	1357	103853	7918	384
736	14.7	1144	104096	7856	354
737	14.72	1401	104099	7749	344
738	14.74	1036	105423	7521	312
739	14.76	1157	108813	7529	355
740	14.78	1288	110322	7520	334
741	14.8	1476	106816	7750	429
742	14.82	1224	102167	7381	387
743	14.84	1072	101410	7076	341
744	14.86	1344	99255	7279	362
745	14.88	1493	94841	7073	348
746	14.9	1437	92022	7414	348
747	14.92	1333	90394	7556	356
748	14.94	1304	89424	7746	385
749	14.96	1356	85472	7675	380
750	14.98	1258	87031	7708	384
751	15	1289	87262	7633	416
752	15.02	1358	83054	7257	374
753	15.04	1255	83389	7119	336
754	15.06	1201	83028	7238	383
755	15.08	1371	83417	7417	389
756	15.1	1302	82008	7489	404
757	15.12	1033	82727	7732	363
758	15.14	1205	82819	8103	428
759	15.16	1082	82241	7914	376
760	15.18	1172	82191	8124	414
761	15.2	1411	83571	8008	413
762	15.22	1286	84345	8832	399
763	15.24	1212	88406	10118	427
764	15.26	1124	85456	8828	381
765	15.28	1287	82531	7974	360
766	15.3	1293	81989	7784	354
767	15.32	1037	81767	8046	408
768	15.34	1033	83501	8552	413
769	15.36	1170	82491	8056	453
770	15.38	1290	81656	7902	386
771	15.4	1361	80847	7719	425
772	15.42	1173	81474	7293	365
773	15.44	1499	83843	7342	347
774	15.46	1410	82959	6830	314
775	15.48	1206	82071	6623	330
776	15.5	1119	86856	6596	326
777	15.52	1163	88896	7167	321
778	15.54	1310	86002	7306	310
779	15.56	1040	88356	7185	306
780	15.58	1148	89569	6744	336
781	15.6	1310	92376	6390	274
782	15.62	1154	93176	6422	285
783	15.64	1195	89418	6333	262
784	15.66	1259	88264	6001	288
785	15.68	1226	88758	6176	227
786	15.7	1287	91447	6358	276
787	15.72	1151	93299	6364	278
788	15.74	977	91645	6220	282
789	15.76	1417	91251	6266	284
790	15.78	1397	92582	6566	313
791	15.8	1383	94961	6813	324
792	15.82	1304	94734	7028	308
793	15.84	1108	94780	6967	292
794	15.86	1106	96141	6931	334
795	15.88	1426	98048	7434	329
796	15.9	1060	98125	7551	345
797	15.92	1355	96322	7276	353
798	15.94	1279	99175	6746	307
799	15.96	1071	102656	6493	293
800	15.98	1417	104382	6250	271
801	16	1257	104149	6798	342
802	16.02	1194	92864	6690	350
803	16.04	1068	76558	5240	214
804	16.06	909	68917	4450	169
805	16.08	1382	71046	4305	136
806	16.1	1032	83661	5552	203
807	16.12	1192	92408	6575	253
808	16.14	1069	95312	8034	286
809	16.16	1171	96300	8334	351
810	16.18	1023	97912	7827	335
811	16.2	1305	98143	7856	325
812	16.22	1221	97001	7976	309
813	16.24	1026	93304	7319	256
814	16.26	961	92858	6949	262
815	16.28	1277	95267	7465	287
816	16.3	1290	93060	7532	309
817	16.32	826	93284	7572	367
818	16.34	1281	95402	7958	373
819	16.36	1026	94859	7775	403
820	16.38	1317	94318	7943	395
821	16.4	1332	94641	8137	347
822	16.42	1284	94825	8283	360
823	16.44	1213	90619	7920	373
824	16.46	1308	90182	8092	332
825	16.48	1169	92578	7938	308
826	16.5	1586	95279	7787	350
827	16.52	1499	94088	7727	342
828	16.54	1451	95423	7712	330
829	16.56	1352	96048	7979	361
830	16.58	1152	93610	7974	327
831	16.6	1162	96308	7872	319
832	16.62	1046	95536	8053	345
833	16.64	1385	97975	7964	340
834	16.66	1120	96938	8084	348
835	16.68	1170	96164	7883	307
836	16.7	1348	96525	7686	296
837	16.72	1219	97071	7525	287
838	16.74	1252	99156	7374	296
839	16.76	1206	94965	7143	302
840	16.78	1231	94731	6874	306
841	16.8	1278	96880	6765	300
842	16.82	1246	99443	6353	308
843	16.84	1259	101139	6770	333
844	16.86	1218	99829	6863	350
845	16.88	1284	100758	6859	355
846	16.9	1283	102829	7244	300
847	16.92	1409	106116	6985	322
848	16.94	1179	106193	7119	339
849	16.96	1284	107600	7339	348
850	16.98	1234	108541	7262	306
851	17	1395	106862	7206	321
852	17.02	1430	106471	7464	317
853	17.04	1393	105332	7064	329
854	17.06	1051	104150	6677	277
855	17.08	1327	102976	7258	289
856	17.1	1410	101707	7297	273
857	17.12	1300	101281	6779	255
858	17.14	1192	103633	6490	238
859	17.16	1312	105180	7123	265
860	17.18	1308	105944	7077	224
861	17.2	1560	106119	7036	268
862	17.22	1148	100899	7012	299
863	17.24	1019	94487	6459	309
864	17.26	997	89563	6228	256
865	17.28	841	93192	7196	257
866	17.3	1181	93717	7071	280
867	17.32	1311	96782	7283	317
868	17.34	1059	98967	7406	353
869	17.36	1259	99026	7400	358
870	17.38	1192	100495	7555	358
871	17.4	1225	99847	7914	379
872	17.42	1185	100221	7790	368
873	17.44	1234	99041	7485	364
874	17.46	1255	99375	7663	367
875	17.48	1363	99887	7652	333
876	17.5	1098	95427	7637	333
877	17.52	1154	93064	7376	315
878	17.54	1300	93155	7286	293
879	17.56	1296	96792	7520	328
880	17.58	1199	96904	7484	330
881	17.6	1047	97902	7204	306
882	17.62	1270	101508	7915	333
883	17.64	1266	100500	7605	296
884	17.66	1520	101195	7289	331
885	17.68	1255	99723	6844	331
886	17.7	1383	99867	7083	259
887	17.72	1108	100512	6775	264
888	17.74	1233	101350	6783	266
889	17.76	1459	98730	6745	264
890	17.78	1298	97481	6839	223
891	17.8	1093	95699	6363	235
892	17.82	1245	97548	6423	245
893	17.84	1133	99091	7053	254
894	17.86	1192	98767	6917	265
895	17.88	1165	98112	6858	270
896	17.9	1452	100377	6927	279
897	17.92	1154	102264	6727	251
898	17.94	1382	101443	7001	246
899	17.96	1249	101924	7527	277
900	17.98	1215	102725	7078	275
901	18	1079	106809	7103	250
902	18.02	1218	109727	6697	262
903	18.04	1220	111806	7241	320
904	18.06	1213	111906	6987	284
905	18.08	1173	111881	6625	312
906	18.1	1306	111353	6501	304
907	18.12	1156	113183	6294	289
908	18.14	1450	111320	6153	259
909	18.16	1031	111721	6211	248
910	18.18	1194	115641	6104	275
911	18.2	1318	116179	5883	235
912	18.22	981	117207	5454	251
913	18.24	1442	117733	5520	229
914	18.26	1391	116647	5735	267
915	18.28	1496	116723	5782	273
916	18.3	1243	112834	5682	259
917	18.32	1101	111857	5274	259
918	18.34	1240	113964	5983	281
919	18.36	1413	116325	6524	261
920	18.38	1125	115513	6277	254
921	18.4	1362	109762	6764	310
922	18.42	1162	108115	7007	305
923	18.44	1326	106990	6912	283
924	18.46	1242	108223	7198	308
925	18.48	1139	108076	7286	315
926	18.5	1211	106968	7038	309
927	18.52	1055	105504	6971	314
928	18.54	959	106863	7193	299
929	18.56	1070	106697	7162	318
930	18.58	974	105780	7520	352
931	18.6	1404	105333	7616	334
932	18.62	1125	105677	7930	367
933	18.64	1168	103255	7582	336
934	18.66	1112	100582	7643	369
935	18.68	1367	100614	8023	325
936	18.7	1190	98693	7852	344
937	18.72	1001	98624	8066	399
938	18.74	1156	99058	7849	385
939	18.76	925	97920	7475	384
940	18.78	1230	97953	7678	375
941	18.8	1194	96654	7499	379
942	18.82	1083	97819	7495	452
943	18.84	1430	96478	7525	414
944	18.86	1018	94265	7763	366
945	18.88	1288	95512	7850	414
946	18.9	1426	95413	7582	378
947	18.92	1303	95218	7777	393
948	18.94	934	94702	7762	416
949	18.96	1044	93685	8070	338
950	18.98	959	94133	7984	410
951	19	1407	93832	7891	411
952	19.02	1096	91789	7883	362
953	19.04	1080	90281	7714	371
954	19.06	1250	88302	7653	328
955	19.08	1188	89584	7806	395
956	19.1	1243	89732	8317	332
957	19.12	1337	89696	8383	344
958	19.14	1020	89561	8113	392
959	19.16	1235	90253	8188	375
960	19.18	1325	89201	8021	368
961	19.2	1136	88815	7909	412
962	19.22	1118	88663	7898	355
963	19.24	1469	86843	7495	330
964	19.26	1213	87824	7392	396
965	19.28	1264	87678	8191	338
966	19.3	1297	88212	8040	363
967	19.32	1227	87828	7990	374
968	19.34	1222	89649	7658	335
969	19.36	1149	88631	7989	342
970	19.38	1298	88171	8016	398
971	19.4	1200	90236	8138	377
972	19.42	1384	90331	8158	366
973	19.44	1233	90980	7919	420
974	19.46	1136	88365	8021	379
975	19.48	1486	83670	7645	342
976	19.5	879	79984	6655	257
977	19.52	1242	78206	6660	288
978	19.54	1040	81352	6801	272
979	19.56	987	83105	7180	277
980	19.58	1178	86190	8067	332
981	19.6	1331	90886	7967	338
982	19.62	1459	90668	7687	347
983	19.64	1127	91247	7938	367
984	19.66	1142	92188	7785	348
985	19.68	1139	94766	7818	374
986	19.7	1385	95380	7816	337
987	19.72	1118	97598	7639	337
988	19.74	1318	102419	7375	333
989	19.76	1281	102455	6848	305
990	19.78	1205	100724	6691	297
991	19.8	1135	97310	6887	300
992	19.82	1086	97252	6952	309
993	19.84	1311	94743	7538	352
994	19.86	1183	94802	7557	296
995	19.88	1299	93534	7585	297
996	19.9	1139	92900	7852	293
997	19.92	1323	91226	7876	302
998	19.94	1077	91792	8242	313
999	19.96	978	92346	7901	251
1000	19.98	1483	105058	8116	290
1001	20	1402	109263	9421	497
1002	20.02	1178	63239	5875	336
1003	20.04	723	50899	3613	186
1004	20.06	1069	72243	5223	240
1005	20.08	1214	83294	7181	338
1006	20.1	1182	85434	7777	376
1007	20.12	1482	87036	8177	399
1008	20.14	1269	88887	8554	400
1009	20.16	1321	88938	8067	389
1010	20.18	1277	88741	8017	380
1011	20.2	1255	87672	7857	396
1012	20.22	1298	87447	7672	339
1013	20.24	823	86868	7733	313
1014	20.26	1163	87979	8326	332
1015	20.28	1120	88101	8866	364
1016	20.3	1176	86796	8273	386
1017	20.32	1233	87253	8222	395
1018	20.34	1165	87221	7951	315
1019	20.36	1094	85895	7690	315
1020	20.38	1119	83193	7472	286
1021	20.4	1359	84010	7493	259
1022	20.42	1116	86987	7824	340
1023	20.44	1232	89063	7896	310
1024	20.46	1127	90907	7662	292
1025	20.48	1059	92263	7834	328
1026	20.5	1068	95634	8317	313
1027	20.52	1364	94754	7901	367
1028	20.54	1193	95381	8070	371
1029	20.56	1303	94141	8144	312
1030	20.58	1204	95074	8178	330
1031	20.6	1115	92284	8094	375
1032	20.62	1063	93883	8009	334
1033	20.64	1217	94089	7884	307
1034	20.66	1198	91628	7946	355
1035	20.68	1120	90741	8067	300
1036	20.7	1419	88350	8061	333
1037	20.72	1457	90063	7928	351
1038	20.74	1220	91045	7918	317
1039	20.76	1346	89982	7936	293
1040	20.78	1070	89011	7984	329
1041	20.8	1154	85910	7456	337
1042	20.82	1114	83961	7090	314
1043	20.84	1154	85781	7728	330
1044	20.86	1081	87901	8541	405
1045	20.88	1200	89338	8813	405
1046	20.9	1514	89227	8136	408
1047	20.92	1122	89427	7703	417
1048	20.94	1209	91753	7906	396
1049	20.96	950	93457	8269	338
1050	20.98	1365	96232	8916	380
1051	21	1219	99068	8765	401
1052	21.02	1349	100418	8558	336
1053	21.04	1250	105588	8185	419
1054	21.06	1168	113296	8301	423
1055	21.08	1193	111245	8182	361
1056	21.1	1314	103483	7607	389
1057	21.12	1537	101372	7870	331
1058	21.14	1230	103545	8174	343
1059	21.16	1439	100372	8064	310
1060	21.18	981	94911	7686	311
1061	21.2	1160	90250	6701	282
1062	21.22	963	91029	6463	237
1063	21.24	1226	93410	6699	308
1064	21.26	1284	95786	7254	278
1065	21.28	1256	97532	7928	304
1066	21.3	1323	101927	7708	336
1067	21.32	1167	100645	7735	325
1068	21.34	1317	98837	7631	344
1069	21.36	997	99482	7431	344
1070	21.38	1089	103158	7495	322
1071	21.4	1076	101333	7474	299
1072	21.42	1276	101899	7387	330
1073	21.44	1298	102978	7816	371
1074	21.46	1167	103054	7790	365
1075	21.48	1347	103763	7271	406
1076	21.5	1186	102970	7640	384
1077	21.52	1102	103849	7600	343
1078	21.54	1183	103861	7539	342
1079	21.56	1122	104844	7522	333
1080	21.58	1211	104529	7353	358
1081	21.6	1125	102984	7570	316
1082	21.62	1242	102065	7399	355
1083	21.64	1140	100554	7363	322
1084	21.66	1287	99561	7479	304
1085	21.68	851	101140	7653	313
1086	21.7	1338	101833	7711	363
1087	21.72	1137	100745	8193	357
1088	21.74	1191	99233	8126	339
1089	21.76	1162	97858	8399	339
1090	21.78	1262	98511	7982	305
1091	21.8	1287	98585	7841	336
1092	21.82	1075	98874	8412	319
1093	21.84	1275	99428	8383	331
1094	21.86	1157	100418	7886	323
1095	21.88	1387	104644	7796	342
1096	21.9	1143	106033	7501	315
1097	21.92	1351	106929	7911	373
1098	21.94	1356	108316	7985	371
1099	21.96	1310	107927	7768	329
1100	21.98	906	107238	8190	356
1101	22	1223	107530	8093	326
1102	22.02	1296	106359	7752	286
1103	22.04	1256	105602	7790	343
1104	22.06	1228	104922	7967	348
1105	22.08	1362	103403	7603	316
1106	22.1	1104	103092	7429	336
1107	22.12	1259	103585	7180	297
1108	22.14	1227	105583	7242	279
1109	22.16	1018	104187	6726	280
1110	22.18	1068	103929	6943	259
1111	22.2	1194	104450	6936	221
1112	22.22	1209	105526	6792	267
1113	22.24	1436	106004	6908	248
1114	22.26	1217	98213	6258	259
1115	22.28	1268	96886	5696	186
1116	22.3	1164	97177	5167	162
1117	22.32	1245	98276	5703	221
1118	22.34	1433	101692	6098	187
1119	22.36	1336	105366	6213	225
1120	22.38	1111	108801	6167	267
1121	22.4	1276	114847	6826	316
1122	22.42	1225	117498	7807	332
1123	22.44	1482	116359	7624	413
1124	22.46	1229	112404	7066	342
1125	22.48	1313	105794	6483	274
1126	22.5	1341	98095	5649	172
1127	22.52	1131	92357	4887	103
1128	22.54	1419	95212	4942	116
1129	22.56	1373	99719	5475	161
1130	22.58	1574	106926	6146	186
1131	22.6	1247	101978	5955	206
1132	22.62	1061	92322	5515	148
1133	22.64	989	94904	6293	193
1134	22.66	1027	93856	6399	249
1135	22.68	1214	94268	6768	194
1136	22.7	1181	95179	6811	230
1137	22.72	1176	97771	7289	253
1138	22.74	1177	93532	7061	281
1139	22.76	1378	94731	6967	285
1140	22.78	1135	95525	7247	279
1141	22.8	1334	93588	7630	294
1142	22.82	1051	90677	7495	308
1143	22.84	1192	89620	7773	288
1144	22.86	1089	88702	7420	317
1145	22.88	1260	89116	7133	308
1146	22.9	1252	88042	7208	313
1147	22.92	988	86979	7342	287
1148	22.94	1497	86948	6870	273
1149	22.96	1228	86969	7454	257
1150	22.98	1066	84175	7194	272
1151	23	949	82138	7034	254
1152	23.02	1374	82415	7100	267
1153	23.04	1328	81587	6970	294
1154	23.06	1398	82257	6548	294
1155	23.08	1404	81250	6912	301
1156	23.1	1138	78864	6818	296
1157	23.12	1415	78063	6767	289
1158	23.14	1492	77675	6909	287
1159	23.16	1290	77807	6713	271
1160	23.18	1240	79129	7293	278
1161	23.2	1289	78251	7402	325
1162	23.22	1350	76716	6990	275
1163	23.24	1404	76375	6683	265
1164	23.26	1351	77171	6852	274
1165	23.28	1130	76878	6704	259
1166	23.3	1467	75800	6494	317
1167	23.32	1106	74488	6742	326
1168	23.34	1420	71635	6402	237
1169	23.36	1432	71008	6658	262
1170	23.38	1284	72391	7251	326
1171	23.4	1106	71373	7094	278
1172	23.42	1459	71615	6628	225
1173	23.44	1406	74267	7151	253
1174	23.46	1327	76992	7224	287
1175	23.48	1277	74155	6636	241
1176	23.5	1505	73379	6554	240
1177	23.52	1170	73397	6582	229
1178	23.54	1495	74983	6538	264
1179	23.56	1489	78411	6501	257
1180	23.58	1510	81079	6628	233
1181	23.6	1463	79683	6417	239
1182	23.62	1184	79974	6438	279
1183	23.64	1403	83203	6570	235
1184	23.66	1475	86869	6885	301
1185	23.68	1335	88431	7178	293
1186	23.7	1356	91687	6948	244
1187	23.72	1280	92520	6677	217
1188	23.74	1158	88843	6524	248
1189	23.76	1243	91661	6529	262
1190	23.78	1169	92452	6146	250
1191	23.8	1453	93216	6747	254
1192	23.82	1305	95309	6802	246
1193	23.84	1175	95701	6815	266
1194	23.86	1261	91644	6330	226
1195	23.88	1118	92430	6288	258
1196	23.9	1485	94936	6747	267
1197	23.92	1126	98644	6282	240
1198	23.94	1251	102945	6418	283
1199	23.96	1150	97954	6675	259
1200	23.98	1021	93961	6313	278
1201	24	1286	95370	6431	255
1202	24.02	1270	95725	6227	252
1203	24.04	828	94172	6620	274
1204	24.06	1337	94915	6327	289
1205	24.08	1178	94306	6595	243
1206	24.1	1260	94833	6212	225
1207	24.12	1458	95622	6219	263
1208	24.14	1143	93909	6285	234
1209	24.16	1678	91076	6113	249
1210	24.18	1347	85582	6176	249
1211	24.2	1235	85648	5937	205
1212	24.22	1372	90480	6604	250
1213	24.24	1321	90626	6501	284
1214	24.26	1339	91255	6399	236
1215	24.28	1385	90072	5908	251
1216	24.3	1406	88526	5301	217
1217	24.32	1257	85843	5415	201
1218	24.34	1389	86563	5813	241
1219	24.36	1229	88425	6262	251
1220	24.38	1421	87977	6522	274
1221	24.4	1250	86874	6281	254
1222	24.42	1244	90453	6394	292
1223	24.44	1115	89842	6574	287
1224	24.46	1374	89063	6852	281
1225	24.48	1079	89186	6794	324
1226	24.5	1327	90002	6474	330
1227	24.52	1314	89317	6640	311
1228	24.54	1142	88869	6935	280
1229	24.56	1417	89764	6939	271
1230	24.58	1426	93041	6837	285
1231	24.6	1167	94633	7385	324
1232	24.62	1145	93462	7295	260
1233	24.64	1042	89275	6734	286
1234	24.66	1107	85541	6364	259
1235	24.68	1545	87269	6721	254
1236	24.7	1415	84847	6173	287
1237	24.72	1297	80475	5819	259
1238	24.74	1320	83678	5964	239
1239	24.76	1363	78486	5676	206
1240	24.78	1022	76141	5353	195
1241	24.8	1180	80175	5854	242
1242	24.82	1474	84957	6347	273
1243	24.84	1218	84127	6188	218
1244	24.86	1473	87142	6067	210
1245	24.88	1090	87700	6225	224
1246	24.9	1357	88531	6225	252
1247	24.92	1088	89883	6223	227
1248	24.94	1197	91467	6616	233
1249	24.96	1281	90517	6482	236
1250	24.98	1179	88532	6694	253
1251	25	1202	92421	6674	243
1252	25.02	1151	94512	6836	270
1253	25.04	1361	93358	6551	255
1254	25.06	1407	92925	6560	304
1255	25.08	1437	92524	6351	256
1256	25.1	1118	93645	6406	271
1257	25.12	1269	95657	6627	293
1258	25.14	1269	100411	6517	309
1259	25.16	1376	102236	6506	274
1260	25.18	1135	95013	5789	253
1261	25.2	1074	92279	5510	255
1262	25.22	1249	95893	5880	232
1263	25.24	1204	95820	5787	205
1264	25.26	1283	99391	5892	221
1265	25.28	1131	99066	5738	246
1266	25.3	1314	96280	5152	187
1267	25.32	1454	100586	5097	225
1268	25.34	1179	105668	5242	178
1269	25.36	1216	107598	5365	212
1270	25.38	1510	112440	5398	176
1271	25.4	1430	116339	4554	185
1272	25.42	1364	121716	4262	202
1273	25.44	1227	128556	4324	224
1274	25.46	1434	129340	4522	227
1275	25.48	1230	121812	4048	228
1276	25.5	1250	120603	3564	174
1277	25.52	1288	126320	3631	176
1278	25.54	1199	128140	3882	205
1279	25.56	1352	123779	3833	195
1280	25.58	1434	116238	4281	182
1281	25.6	1321	114672	5734	204
1282	25.62	1565	112103	5118	202
1283	25.64	1263	108585	4774	223
1284	25.66	1149	108255	5111	217
1285	25.68	1234	108342	5584	240
1286	25.7	1073	104036	5668	249
1287	25.72	1320	103211	5539	203
1288	25.74	1342	107952	5895	246
1289	25.76	1542	111316	6295	246
1290	25.78	1254	113304	6793	270
1291	25.8	1155	114518	6308	228
1292	25.82	1327	116663	6106	228
1293	25.84	1311	117223	6030	279
1294	25.86	1219	109459	5811	241
1295	25.88	1138	97212	4919	233
1296	25.9	1255	95945	5131	217
1297	25.92	1248	100016	5776	249
1298	25.94	1282	102280	6265	253
1299	25.96	1217	98364	6082	231
1300	25.98	1084	95578	5796	219
1301	26	1150	95406	6439	228
1302	26.02	1303	93605	6624	241
1303	26.04	1228	93803	6002	252
1304	26.06	1276	94377	6103	232
1305	26.08	1333	94824	5798	220
1306	26.1	1325	95806	6121	218
1307	26.12	1117	96262	6489	272
1308	26.14	1415	98517	7003	304
1309	26.16	1266	100161	7236	329
1310	26.18	1235	103471	7284	292
1311	26.2	1336	104893	7398	284
1312	26.22	1269	95339	6433	327
1313	26.24	1204	88443	6050	315
1314	26.26	1164	88771	6227	269
1315	26.28	1245	91160	6625	304
1316	26.3	1389	91549	6467	290
1317	26.32	1285	90632	6726	267
1318	26.34	1172	90994	6874	289
1319	26.36	1214	88439	6537	254
1320	26.38	1349	86886	6586	219
1321	26.4	1007	86246	6356	246
1322	26.42	1223	87128	6196	242
1323	26.44	1220	88585	6033	239
1324	26.46	1188	89875	6116	230
1325	26.48	1318	95192	6240	265
1326	26.5	1339	92078	6352	302
1327	26.52	1269	87319	6161	256
1328	26.54	1327	87326	6198	248
1329	26.56	1314	89399	6283	255
1330	26.58	1269	91689	6228	292
1331	26.6	1111	97131	6369	335
1332	26.62	1231	101739	6404	321
1333	26.64	1142	105172	6631	305
1334	26.66	1566	100707	6552	348
1335	26.68	1467	87248	5982	287
1336	26.7	1168	81720	5244	236
1337	26.72	1101	81793	5078	197
1338	26.74	1078	89249	5656	258
1339	26.76	1263	97137	6302	289
1340	26.78	1558	105086	7058	288
1341	26.8	1571	111903	7801	325
1342	26.82	1352	102530	7260	355
1343	26.84	1137	90224	5891	244
1344	26.86	1289	89921	5284	190
1345	26.88	1095	95253	5686	263
1346	26.9	1282	104306	6172	268
1347	26.92	940	109530	6889	294
1348	26.94	1306	111844	6959	288
1349	26.96	1306	108107	6727	312
1350	26.98	993	98075	6453	250
1351	27	1222	95478	6446	254
1352	27.02	1220	101214	6440	236
1353	27.04	1168	107860	6108	280
1354	27.06	1352	109712	6000	288
1355	27.08	1439	109377	6294	269
1356	27.1	1223	111319	6338	281
1357	27.12	1133	114317	6561	285
1358	27.14	1093	117073	5977	295
1359	27.16	1352	113913	6091	238
1360	27.18	1556	112180	6188	223
1361	27.2	1090	113503	6006	268
1362	27.22	1267	112964	5864	261
1363	27.24	1171	111114	5924	236
1364	27.26	1314	111558	5993	247
1365	27.28	1167	110203	6014	283
1366	27.3	1311	112062	6170	250
1367	27.32	1372	116721	6579	293
1368	27.34	1318	118644	6529	304
1369	27.36	1344	121939	6254	262
1370	27.38	1326	126294	6025	241
1371	27.4	1362	131382	5687	264
1372	27.42	1228	130936	6009	292
1373	27.44	1034	126034	5837	235
1374	27.46	1470	123118	5606	229
1375	27.48	1265	124309	5641	209
1376	27.5	1226	126192	5696	243
1377	27.52	1531	124134	5952	208
1378	27.54	1187	118707	5742	231
1379	27.56	1440	111980	5467	196
1380	27.58	1017	106612	5421	201
1381	27.6	1339	104944	4964	194
1382	27.62	1210	102010	4902	193
1383	27.64	1331	99721	4927	200
1384	27.66	1193	98791	4990	212
1385	27.68	1228	100830	5529	197
1386	27.7	1365	103741	5431	222
1387	27.72	1378	105106	5441	236
1388	27.74	1207	104760	5654	295
1389	27.76	1205	104886	5860	260
1390	27.78	1162	105601	5955	268
1391	27.8	1265	105168	5965	311
1392	27.82	1350	106277	5739	266
1393	27.84	1598	107896	5744	250
1394	27.86	1468	105042	5860	229
1395	27.88	1169	98702	5670	242
1396	27.9	1017	94001	5380	203
1397	27.92	1128	96607	5293	212
1398	27.94	1242	100657	5792	234
1399	27.96	1302	102633	5948	228
1400	27.98	1280	104524	6248	263
1401	28	1111	107121	6213	290
1402	28.02	1236	108396	6071	283
1403	28.04	1083	108251	5901	246
1404	28.06	1331	107769	6190	292
1405	28.08	1213	108353	6356	296
1406	28.1	1161	112254	6122	275
1407	28.12	883	116017	6470	281
1408	28.14	1399	118629	6800	291
1409	28.16	886	118887	6760	315
1410	28.18	1155	118402	6982	336
1411	28.2	1146	118518	7092	337
1412	28.22	1002	118182	7271	324
1413	28.24	1115	119863	7198	350
1414	28.26	1483	119334	6832	291
1415	28.28	1131	119715	7081	280
1416	28.3	1216	120454	6630	274
1417	28.32	1344	121145	6646	281
1418	28.34	1339	119890	6663	276
1419	28.36	875	117579	6600	284
1420	28.38	1233	119570	6427	275
1421	28.4	1101	121504	6718	301
1422	28.42	1175	120441	6592	289
1423	28.44	1276	119861	6775	295
1424	28.46	1159	118126	6910	329
1425	28.48	1227	116565	6913	327
1426	28.5	1408	114734	7025	311
1427	28.52	1137	112610	6936	313
1428	28.54	1260	113626	7026	345
1429	28.56	1046	112608	6640	257
1430	28.58	1158	111683	6430	271
1431	28.6	1208	112225	6557	247
1432	28.62	1342	111655	6189	257
1433	28.64	1236	115369	6063	218
1434	28.66	1442	115688	6232	260
1435	28.68	1215	113082	5896	226
1436	28.7	1057	109096	5524	224
1437	28.72	1343	109470	5642	231
1438	28.74	1218	107291	5856	251
1439	28.76	1506	104316	5973	245
1440	28.78	1245	105288	5930	222
1441	28.8	1385	104790	6152	281
1442	28.82	1632	105016	6104	233
1443	28.84	1155	107182	6239	263
1444	28.86	1241	102551	6051	220
1445	28.88	1107	97791	6025	229
1446	28.9	1010	96348	5969	204
1447	28.92	1315	98959	6086	249
1448	28.94	1150	93694	5738	237
1449	28.96	1483	90430	4680	195
1450	28.98	1627	96471	4599	174
1451	29	1451	100412	4784	214
1452	29.02	1070	106267	4814	232
1453	29.04	1234	112325	4897	255
1454	29.06	1143	115450	5008	208
1455	29.08	1467	120236	4503	213
1456	29.1	1351	122683	4292	192
1457	29.12	1449	122358	4278	214
1458	29.14	1377	123632	4035	190
1459	29.16	1293	123634	4040	194
1460	29.18	1430	123592	4026	217
1461	29.2	1184	122124	4247	233
1462	29.22	1282	121861	4456	196
1463	29.24	1074	123774	4601	205
1464	29.26	1116	124706	4631	199
1465	29.28	1140	125186	4656	231
1466	29.3	1314	126199	4391	206
1467	29.32	1320	128949	3975	191
1468	29.34	968	130052	3742	182
1469	29.36	1316	128540	3675	202
1470	29.38	1132	129058	3535	209
1471	29.4	1325	129737	3633	199
1472	29.42	1231	130835	3108	221
1473	29.44	1148	131258	3076	172
1474	29.46	1455	131269	3140	178
1475	29.48	1290	131777	3067	195
1476	29.5	1287	135147	3033	177
1477	29.52	1250	136379	3143	183
1478	29.54	1401	135472	3371	212
1479	29.56	1257	133638	3227	186
1480	29.58	1014	131971	3081	166
1481	29.6	1229	128587	3049	159
1482	29.62	1210	125447	3310	163
1483	29.64	1201	124988	3458	171
1484	29.66	1464	124497	3200	165
1485	29.68	1268	124702	3023	148
1486	29.7	1410	126855	2918	158
1487	29.72	1317	129063	2786	159
1488	29.74	1123	128389	2746	193
1489	29.76	1156	127631	2725	165
1490	29.78	1187	127525	2679	194
1491	29.8	1144	127394	2654	168
1492	29.82	1328	129069	2856	152
1493	29.84	1182	133905	2692	186
1494	29.86	1079	135440	2842	166
1495	29.88	1191	137384	2883	155
1496	29.9	1590	137907	2857	174
1497	29.92	1427	138743	2772	219
1498	29.94	1400	139796	2951	225
1499	29.96	1306	139466	2818	169
1500	29.98	1415	140592	2552	174
1501	30	1164	142117	2744	187
1502	30.02	1255	141075	2598	191
1503	30.04	1300	139122	2479	197
1504	30.06	1194	138353	2689	196
1505	30.08	1284	133160	2452	218
1506	30.1	1375	130249	2548	234
1507	30.12	1135	129973	2542	150
1508	30.14	1150	132050	2524	177
1509	30.16	1288	134961	2626	180
1510	30.18	1489	137260	2819	202
1511	30.2	1306	138226	2804	203
1512	30.22	1313	139086	2798	155
1513	30.24	1184	139209	2796	177
1514	30.26	1287	142328	3042	213
1515	30.28	1102	141399	2963	176
1516	30.3	1115	139853	2947	189
1517	30.32	1289	141030	2852	164
1518	30.34	1053	142953	2796	169
1519	30.36	1213	143505	2989	145
1520	30.38	1189	143187	3164	112
1521	30.4	1246	141694	3050	166
1522	30.42	1196	136368	3339	177
1523	30.44	1070	125192	3222	185
1524	30.46	1189	121447	3123	179
1525	30.48	1305	129506	3277	172
1526	30.5	1027	132852	3320	161
1527	30.52	1053	131222	3575	196
1528	30.54	1328	128507	3809	205
1529	30.56	1403	129527	3607	181
1530	30.58	1291	128755	3966	183
1531	30.6	1261	126738	3999	215
1532	30.62	1198	125631	4022	181
1533	30.64	1247	123982	4418	221
1534	30.66	1372	122806	4504	205
1535	30.68	1194	121507	4534	218
1536	30.7	1411	122253	4489	217
1537	30.72	1135	121406	4580	226
1538	30.74	1067	120897	4675	231
1539	30.76	1344	118618	4580	199
1540	30.78	1379	116730	4381	246
1541	30.8	1410	116707	4489	194
1542	30.82	1317	117052	4449	212
1543	30.84	1468	117895	4204	185
1544	30.86	1307	116798	4257	156
1545	30.88	1476	113729	4141	155
1546	30.9	1176	113430	4560	173
1547	30.92	1317	116737	4943	192
1548	30.94	1383	116799	5136	210
1549	30.96	1510	108950	5346	253
1550	30.98	1275	98120	5366	224
1551	31	1123	89909	4567	158
1552	31.02	985	92929	4234	150
1553	31.04	1117	98368	4694	181
1554	31.06	1444	103903	5052	216
1555	31.08	1242	106071	5068	202
1556	31.1	1200	105455	5166	206
1557	31.12	1389	106727	4951	202
1558	31.14	1341	104204	4965	210
1559	31.16	1174	105092	5260	209
1560	31.18	1129	104720	5380	222
1561	31.2	1286	104614	4807	203
1562	31.22	1236	103710	4906	210
1563	31.24	1336	101709	5332	213
1564	31.26	1481	101291	5387	207
1565	31.28	1178	99468	5266	183
1566	31.3	1294	99337	4934	190
1567	31.32	1113	100213	5143	182
1568	31.34	1467	101468	5481	246
1569	31.36	1397	102055	5901	257
1570	31.38	1389	101801	6049	227
1571	31.4	1173	99578	5705	214
1572	31.42	1175	101322	5695	215
1573	31.44	1230	104097	6130	194
1574	31.46	1464	103590	5688	192
1575	31.48	1152	99062	5393	210
1576	31.5	1237	99319	5485	222
1577	31.52	1340	103037	5687	194
1578	31.54	1418	104618	5774	223
1579	31.56	1319	109492	6316	255
1580	31.58	1023	110525	6219	258
1581	31.6	1052	109875	5997	183
1582	31.62	1074	107741	5960	181
1583	31.64	1233	105212	5835	222
1584	31.66	1316	108498	5495	197
1585	31.68	1331	109980	6061	218
1586	31.7	1161	108674	5955	211
1587	31.72	1318	108909	5838	198
1588	31.74	1131	105588	5604	228
1589	31.76	1278	103641	5475	215
1590	31.78	1032	105586	5729	223
1591	31.8	1314	106648	5792	188
1592	31.82	1163	105011	5917	218
1593	31.84	1206	99113	6292	261
1594	31.86	1176	94947	6527	271
1595	31.88	1289	94138	6101	250
1596	31.9	1133	91957	5749	240
1597	31.92	950	93822	5862	200
1598	31.94	993	95790	6205	210
1599	31.96	1104	92807	6516	219
1600	31.98	1327	89681	6263	231
1601	32	1102	89138	6255	238
1602	32.02	1408	89857	6131	227
1603	32.04	1025	89842	6070	283
1604	32.06	1119	93271	6167	233
1605	32.08	1486	98167	6072	208
1606	32.1	1335	97275	6039	211
1607	32.12	1473	98674	5587	216
1608	32.14	1220	105129	5350	227
1609	32.16	1142	116527	5096	192
1610	32.18	1674	132246	5702	211
1611	32.2	1677	131639	5428	245
1612	32.22	1365	105578	4124	200
1613	32.24	971	84356	2779	130
1614	32.26	794	70352	1852	85
1615	32.28	890	75770	2110	86
1616	32.3	1204	90470	3105	103
1617	32.32	1367	95627	3742	122
1618	32.34	1331	101357	4242	134
1619	32.36	1542	105777	4200	127
1620	32.38	1295	105894	3977	153
1621	32.4	1096	106809	3513	167
1622	32.42	1378	106265	3319	149
1623	32.44	1173	107084	3349	122
1624	32.46	1227	106102	3338	138
1625	32.48	1352	102181	3179	180
1626	32.5	1498	99148	3099	163
1627	32.52	1106	95110	3173	151
1628	32.54	1237	93675	3696	159
1629	32.56	1122	89575	3891	168
1630	32.58	1460	87161	4022	141
1631	32.6	1255	87450	4064	126
1632	32.62	1476	85667	4278	154
1633	32.64	1395	80509	4050	173
1634	32.66	1494	79342	3875	151
1635	32.68	1540	80758	3985	147
1636	32.7	1429	81752	4322	133
1637	32.72	1189	83558	4385	140
1638	32.74	1325	85280	4566	159
1639	32.76	1190	81523	4504	160
1640	32.78	997	80618	4667	156
1641	32.8	1324	80782	4793	162
1642	32.82	1356	80188	4416	165
1643	32.84	1254	81604	4350	161
1644	32.86	1283	80157	4269	171
1645	32.88	1382	77909	4198	149
1646	32.9	1443	77537	3963	108
1647	32.92	1399	75709	3764	91
1648	32.94	1486	74424	3425	136
1649	32.96	1482	74723	3746	147
1650	32.98	1269	75094	3871	144
1651	33	1186	75844	3825	126
1652	33.02	1252	77614	3882	156
1653	33.04	1493	75158	4272	186
1654	33.06	1262	72860	3893	163
1655	33.08	1196	72491	3592	146
1656	33.1	1523	72930	3802	113
1657	33.12	1220	72145	4719	149
1658	33.14	1164	72123	4710	186
1659	33.16	1207	73686	4704	173
1660	33.18	1292	73352	4494	189
1661	33.2	1298	71663	4504	202
1662	33.22	1383	71123	4465	149
1663	33.24	1455	70127	4212	158
1664	33.26	1192	71814	4391	153
1665	33.28	1358	73609	4975	201
1666	33.3	1491	75342	4925	190
1667	33.32	1010	71951	4666	211
1668	33.34	1225	70209	4383	198
1669	33.36	1405	70851	4357	200
1670	33.38	1260	69447	4558	181
1671	33.4	1236	70948	4493	158
1672	33.42	1328	70185	3987	176
1673	33.44	1469	70130	3662	165
1674	33.46	1187	72614	4263	149
1675	33.48	1343	70839	4146	172
1676	33.5	1415	71657	4034	156
1677	33.52	1406	73345	4265	163
1678	33.54	1311	71276	4074	146
1679	33.56	1242	71308	3721	143
1680	33.58	1266	72847	3726	122
1681	33.6	1314	73776	3895	179
1682	33.62	1399	73577	4173	132
1683	33.64	1488	78850	4550	189
1684	33.66	1250	81642	4715	191
1685	33.68	1254	84793	4247	179
1686	33.7	1311	89329	4375	204
1687	33.72	1143	87428	4040	208
1688	33.74	1102	88494	3691	175
1689	33.76	1151	89635	3746	131
1690	33.78	1182	85715	3629	152
1691	33.8	1236	83844	3237	161
1692	33.82	1190	84901	3358	123
1693	33.84	1577	89261	3397	162
1694	33.86	1238	91562	3930	161
1695	33.88	1461	92303	3741	167
1696	33.9	1420	91850	3457	155
1697	33.92	1194	93338	3371	162
1698	33.94	1571	95441	3342	145
1699	33.96	1190	95967	3434	146
1700	33.98	1352	93278	3357	124
1701	34	1297	92549	3579	152
1702	34.02	1246	90454	3467	118
1703	34.04	1356	90675	2935	133
1704	34.06	1337	90638	2781	121
1705	34.08	1181	89974	3006	102
1706	34.1	1483	89361	2637	97
1707	34.12	1423	91431	3010	82
1708	34.14	1288	97009	3188	140
1709	34.16	1283	98413	3239	123
1710	34.18	1174	96161	3251	172
1711	34.2	1088	97704	3479	133
1712	34.22	1080	98000	3027	166
1713	34.24	1329	100926	3081	150
1714	34.26	1302	101206	3136	142
1715	34.28	1468	101913	2966	138
1716	34.3	1187	103190	2882	162
1717	34.32	971	105306	3115	166
1718	34.34	1207	104828	2853	139
1719	34.36	1145	105388	3167	159
1720	34.38	1244	104618	2855	158
1721	34.4	1215	105561	2919	119
1722	34.42	1163	107161	3252	180
1723	34.44	1224	108474	2828	167
1724	34.46	1222	107643	2763	135
1725	34.48	1416	107256	3187	172
1726	34.5	1120	106921	3049	127
1727	34.52	1194	107469	2844	120
1728	34.54	1419	105724	2645	161
1729	34.56	1493	106374	2820	177
1730	34.58	1585	109298	2743	128
1731	34.6	1210	109937	2575	170
1732	34.62	1416	113288	2630	160
1733	34.64	1415	114373	2688	148
1734	34.66	1345	114990	2727	161
1735	34.68	1031	116638	2906	128
1736	34.7	1377	118055	2982	141
1737	34.72	1357	119191	2606	146
1738	34.74	1218	117990	2466	137
1739	34.76	1441	115923	2280	131
1740	34.78	1233	116237	2517	153
1741	34.8	1212	116804	2590	134
1742	34.82	1162	120478	2742	159
1743	34.84	1207	120401	2577	130
1744	34.86	1433	117542	2343	125
1745	34.88	1386	117834	2242	129
1746	34.9	1380	119263	2197	145
1747	34.92	1347	122336	1948	132
1748	34.94	1207	122201	1805	139
1749	34.96	1273	118333	1879	122
1750	34.98	1075	115287	1817	137
1751	35	1200	115217	1778	135
1752	35.02	1411	117935	1661	105
1753	35.04	1255	120899	1641	146
1754	35.06	1238	120528	1836	151
1755	35.08	1466	122205	2153	134
1756	35.1	1175	122657	2170	147
1757	35.12	1381	121786	2353	181
1758	35.14	1333	114758	2362	163
1759	35.16	1377	109889	2298	148
1760	35.18	1151	109205	2280	140
1761	35.2	1222	110136	2282	169
1762	35.22	1400	109156	2181	152
1763	35.24	1041	109642	2174	117
1764	35.26	1192	109595	2101	170
1765	35.28	1230	107214	2168	152
1766	35.3	1371	106708	2298	144
1767	35.32	1469	108919	2620	176
1768	35.34	1319	108954	2807	146
1769	35.36	1262	107045	2801	166
1770	35.38	1199	104580	2805	152
1771	35.4	1244	99604	2628	142
1772	35.42	1461	103070	2785	150
1773	35.44	1380	107152	3132	197
1774	35.46	1453	109405	3103	194
1775	35.48	1157	112009	3040	160
1776	35.5	1191	116158	2997	170
1777	35.52	1526	119816	3205	164
1778	35.54	1493	118833	2775	163
1779	35.56	1145	119791	2795	174
1780	35.58	1210	121358	2682	160
1781	35.6	1307	123825	2710	185
1782	35.62	1299	122666	2561	154
1783	35.64	1191	120519	2449	148
1784	35.66	1285	122805	2394	142
1785	35.68	1283	122019	2431	142
1786	35.7	1527	120187	2725	136
1787	35.72	1154	119336	2820	126
1788	35.74	1405	117050	2965	144
1789	35.76	1446	113597	3189	170
1790	35.78	1269	107633	3038	169
1791	35.8	1424	105929	2920	148
1792	35.82	1322	105396	2799	178
1793	35.84	1297	104725	2984	156
1794	35.86	1325	103199	3159	189
1795	35.88	1333	97674	3453	167
1796	35.9	1077	96566	3578	144
1797	35.92	1310	98636	4018	195
1798	35.94	1360	100983	4490	181
1799	35.96	1295	100476	4608	222
1800	35.98	1342	101647	4308	196
1801	36	1022	100029	4257	236
1802	36.02	1378	98880	3673	130
1803	36.04	1557	93907	3447	152
1804	36.06	1380	89376	3339	148
1805	36.08	1119	91052	3439	168
1806	36.1	1215	88445	3756	180
1807	36.12	1443	87830	3914	164
1808	36.14	1340	89216	4305	207
1809	36.16	1071	86811	4427	206
1810	36.18	1218	85747	4499	187
1811	36.2	1475	87848	5016	231
1812	36.22	1220	89966	5295	191
1813	36.24	1030	88317	5066	234
1814	36.26	1367	88762	4945	216
1815	36.28	1198	90218	5283	235
1816	36.3	1518	92536	5328	193
1817	36.32	1087	92215	5550	223
1818	36.34	1496	90382	4969	221
1819	36.36	1557	88917	5078	236
1820	36.38	1331	88537	4984	201
1821	36.4	1137	89146	5539	215
1822	36.42	1117	89410	5627	248
1823	36.44	1297	88408	5637	215
1824	36.46	1221	87777	5905	228
1825	36.48	1095	87689	5756	212
1826	36.5	1015	86359	5675	271
1827	36.52	1248	87160	5531	233
1828	36.54	1332	88986	5581	238
1829	36.56	1234	90802	5544	213
1830	36.58	1352	93416	5269	228
1831	36.6	1381	91903	5131	250
1832	36.62	1068	90676	4777	224
1833	36.64	1201	90804	4871	237
1834	36.66	1288	93760	4989	253
1835	36.68	1609	94732	5156	219
1836	36.7	1328	94871	5281	206
1837	36.72	1069	94394	5366	215
1838	36.74	1296	94225	5222	229
1839	36.76	1032	93368	5129	236
1840	36.78	1145	93481	4919	209
1841	36.8	1331	94072	4991	198
1842	36.82	1215	95118	4751	191
1843	36.84	1033	95901	4574	198
1844	36.86	1219	96450	4551	219
1845	36.88	1298	96298	4517	183
1846	36.9	1275	95513	4584	200
1847	36.92	1537	94832	4364	162
1848	36.94	1171	94029	4288	168
1849	36.96	1580	94879	4353	165
1850	36.98	1377	96647	4406	180
1851	37	1324	100782	4494	182
1852	37.02	1035	104512	4642	224
1853	37.04	1350	105539	4593	178
1854	37.06	1336	108023	4646	207
1855	37.08	1123	108339	4579	232
1856	37.1	1328	107480	4520	214
1857	37.12	1160	108055	4664	200
1858	37.14	1086	107054	4478	194
1859	37.16	1215	107683	4454	189
1860	37.18	1354	109060	4069	143
1861	37.2	1060	112166	4353	172
1862	37.22	1257	111082	4354	196
1863	37.24	1136	110384	4473	209
1864	37.26	1156	108314	4433	152
1865	37.28	1252	108114	4621	202
1866	37.3	1158	110248	4576	188
1867	37.32	1165	113703	4464	207
1868	37.34	952	118343	4412	203
1869	37.36	1103	117807	4598	213
1870	37.38	1380	113908	4339	168
1871	37.4	1340	112308	3917	157
1872	37.42	1279	111083	3811	164
1873	37.44	1252	110068	3696	166
1874	37.46	1378	109253	4125	137
1875	37.48	1349	107839	4508	171
1876	37.5	1284	105550	4706	191
1877	37.52	1117	103308	4870	224
1878	37.54	1271	101666	4863	208
1879	37.56	1300	96251	4778	202
1880	37.58	1002	92267	4385	200
1881	37.6	1253	93572	4924	189
1882	37.62	1306	93269	4819	234
1883	37.64	1154	92216	5159	205
1884	37.66	1173	87200	5284	152
1885	37.68	1403	84099	5029	154
1886	37.7	1697	87833	5319	167
1887	37.72	1613	91290	5927	197
1888	37.74	1174	89236	5720	204
1889	37.76	1053	87758	5294	215
1890	37.78	1249	88045	5161	181
1891	37.8	1164	87380	5156	201
1892	37.82	1492	90059	5555	215
1893	37.84	1526	92543	5369	184
1894	37.86	1292	92364	5278	161
1895	37.88	1405	90146	4589	151
1896	37.9	1381	90511	4060	156
1897	37.92	1249	92519	4227	146
1898	37.94	1405	92360	4324	174
1899	37.96	1375	90677	3907	176
1900	37.98	1328	88380	3607	141
1901	38	1265	88412	3802	141
1902	38.02	1577	85364	3769	175
1903	38.04	1277	84069	3585	117
1904	38.06	1438	83668	3617	173
1905	38.08	1324	84835	3723	179
1906	38.1	1603	85108	3701	188
1907	38.12	1300	83578	3596	160
1908	38.14	1479	84874	3706	142
1909	38.16	1347	85289	3742	164
1910	38.18	1440	88459	4262	172
1911	38.2	1328	90929	4341	150
1912	38.22	1416	91347	4322	153
1913	38.24	1377	88792	3942	174
1914	38.26	1171	88322	3585	131
1915	38.28	1414	92167	3617	170
1916	38.3	1508	96298	3463	176
1917	38.32	1179	105277	3274	143
1918	38.34	1496	108624	3262	147
1919	38.36	1220	106302	3224	135
1920	38.38	1436	103907	2913	159
1921	38.4	1107	107272	3009	154
1922	38.42	1197	108406	2991	156
1923	38.44	1555	106309	3220	153
1924	38.46	1216	109835	2936	138
1925	38.48	1435	115687	3136	169
1926	38.5	1141	116838	3563	163
1927	38.52	1292	119814	3397	136
1928	38.54	1331	120184	3494	187
1929	38.56	1394	120215	3051	155
1930	38.58	1195	121512	3031	166
1931	38.6	1389	119862	3010	172
1932	38.62	1286	121232	3006	168
1933	38.64	1274	122953	2834	198
1934	38.66	1393	118632	2652	144
1935	38.68	1273	115544	2410	149
1936	38.7	1372	116682	2426	165
1937	38.72	1253	117260	2703	105
1938	38.74	1460	114155	2805	151
1939	38.76	1315	111191	2916	172
1940	38.78	1345	108914	3138	164
1941	38.8	1587	106855	3433	137
1942	38.82	1332	104638	3435	193
1943	38.84	1391	102397	3209	155
1944	38.86	1503	100096	3166	124
1945	38.88	1093	99318	3530	130
1946	38.9	997	100920	3533	138
1947	38.92	1124	98902	3807	152
1948	38.94	1404	99850	4170	168
1949	38.96	1141	98826	4222	177
1950	38.98	1168	94908	4279	183
1951	39	1312	95669	4312	181
1952	39.02	1377	95014	4847	172
1953	39.04	1254	91876	4745	177
1954	39.06	1273	89009	4928	177
1955	39.08	1394	85403	4730	183
1956	39.1	1302	85693	4702	179
1957	39.12	1487	86023	4652	187
1958	39.14	1105	86045	4776	167
1959	39.16	1063	85408	4690	135
1960	39.18	1032	85266	4756	175
1961	39.2	1335	88448	5005	135
1962	39.22	1255	93690	5212	165
1963	39.24	1326	95664	5530	114
1964	39.26	1381	94015	4320	138
1965	39.28	1166	93215	3507	110
1966	39.3	1587	92501	3668	134
1967	39.32	1345	94618	4766	121
1968	39.34	1289	94806	5231	126
1969	39.36	1338	93289	3497	118
1970	39.38	1380	94602	2988	122
1971	39.4	1390	97403	2904	101
1972	39.42	1357	95210	3206	123
1973	39.44	1179	94208	3160	118
1974	39.46	1204	92213	3177	131
1975	39.48	1372	95586	3530	144
1976	39.5	1513	94314	3546	110
1977	39.52	1328	92475	3518	115
1978	39.54	1539	93341	3748	133
1979	39.56	1364	88730	3716	129
1980	39.58	1310	82102	3000	111
1981	39.6	1168	81664	2548	111
1982	39.62	1415	85409	2463	69
1983	39.64	1432	87294	2625	95
1984	39.66	1312	86110	2925	101
1985	39.68	1319	86061	2865	79
1986	39.7	1273	86095	2674	107
1987	39.72	1432	85037	2626	100
1988	39.74	1271	85077	2770	127
1989	39.76	1546	87228	2755	129
1990	39.78	1624	90080	2729	115
1991	39.8	1225	92406	2823	79
1992	39.82	1352	95254	2610	124
1993	39.84	1387	97740	2912	103
1994	39.86	1467	99642	2780	80
1995	39.88	1461	102655	2831	106
1996	39.9	1352	104809	2645	97
1997	39.92	1330	103011	2675	97
1998	39.94	1284	99092	2452	113
1999	39.96	1212	100346	2409	100
[truncated: 9,351 more rows]
