# Supplementary material for: Microbial Community Structure in Arctic Lake Sediments Reflect Variations in Holocene Climate Conditions
Source: Front Microbiol. 2020 Jul 24;11:1520. doi: 10.3389/fmicb.2020.01520 (PMC7396534; doi:10.3389/fmicb.2020.01520)
Supplement: Supplementary file 7 [file Data_Sheet_6.csv]

	Depth	Mn	Fe	Ti	Si
1	0	1372	28878	2949	144
2	0.0199999999999996	1193	28826	2237	96
3	0.0399999999999991	1416	31267	1973	49
4	0.0600000000000023	1170	37199	2296	54
5	0.0800000000000018	1433	39807	2756	85
6	0.0999999999999979	1286	39993	3151	62
7	0.120000000000001	1338	41300	3362	86
8	0.140000000000001	1452	44030	5100	117
9	0.16	1083	43650	4396	155
10	0.18	1258	43634	3915	131
11	0.199999999999999	1075	44768	4072	91
12	0.220000000000002	984	46918	4203	126
13	0.239999999999998	977	55639	5356	167
14	0.260000000000002	1220	61296	5478	165
15	0.280000000000001	1291	64202	5183	171
16	0.300000000000001	1757	67718	5204	163
17	0.32	1374	69720	5452	162
18	0.34	1292	71951	5325	213
19	0.360000000000003	1185	71785	5197	190
20	0.379999999999999	1482	73313	5443	197
21	0.399999999999999	1420	74288	5605	175
22	0.420000000000002	1257	76572	5870	199
23	0.440000000000001	1239	75729	5997	201
24	0.460000000000001	1345	75730	6340	211
25	0.48	1405	79172	6252	219
26	0.5	1474	76195	5858	172
27	0.52	1460	72392	6085	204
28	0.539999999999999	1104	72086	6182	241
29	0.560000000000002	1197	70156	6645	257
30	0.580000000000002	1242	68203	6239	208
31	0.599999999999998	1290	69006	6352	251
32	0.620000000000001	1306	67988	6471	238
33	0.640000000000001	1368	66241	6119	263
34	0.66	1220	67141	6571	243
35	0.68	1450	70451	6485	313
36	0.699999999999999	1234	69295	6463	282
37	0.720000000000002	1128	69828	6976	239
38	0.739999999999998	1250	70003	6797	223
39	0.760000000000002	1244	67205	5967	222
40	0.780000000000001	1193	68193	6923	220
41	0.800000000000001	1127	67234	7078	257
42	0.82	1383	63565	6719	301
43	0.84	1253	63308	7254	265
44	0.860000000000003	1062	61277	6994	265
45	0.879999999999999	937	61813	6836	278
46	0.899999999999999	1206	62270	7161	250
47	0.920000000000002	1021	57626	6972	295
48	0.940000000000001	1249	56846	7308	244
49	0.960000000000001	1337	57362	8151	279
50	0.98	1162	58865	7534	270
51	1	1360	59259	6792	292
52	1.02	1129	58273	6385	257
53	1.04	1264	59115	6127	279
54	1.06	1166	57412	5991	271
55	1.08	1218	58332	6221	273
56	1.1	1195	61965	7142	303
57	1.12	1076	62325	8581	295
58	1.14	1133	61158	6878	269
59	1.16	1243	60328	6155	289
60	1.18	1253	63861	6059	340
61	1.2	1299	62694	6329	314
62	1.22	1187	62396	6508	291
63	1.24	1311	60656	6501	329
64	1.26	966	59726	6445	341
65	1.28	1171	60245	6595	322
66	1.3	1080	60500	6313	359
67	1.32	1171	60160	6118	347
68	1.34	1033	62739	6581	324
69	1.36	1048	64197	7087	329
70	1.38	1148	66045	6927	326
71	1.4	1395	64951	6519	314
72	1.42	1435	65580	6737	312
73	1.44	1172	66271	7431	315
74	1.46	1237	64779	6930	329
75	1.48	1294	62718	7017	249
76	1.5	1163	62695	6837	260
77	1.52	1224	65433	7017	328
78	1.54	1214	64395	6200	333
79	1.56	1312	62875	5987	284
80	1.58	1318	64515	6133	293
81	1.6	1137	66347	6597	318
82	1.62	1278	67843	6302	346
83	1.64	1257	66783	6064	405
84	1.66	1121	66844	6462	355
85	1.68	1391	68473	6292	369
86	1.7	1257	68319	6422	380
87	1.72	1326	69749	7087	379
88	1.74	1231	69012	7471	391
89	1.76	1297	66846	6735	381
90	1.78	1008	66507	6720	380
91	1.8	1296	66014	6830	448
92	1.82	1131	66287	7734	460
93	1.84	1240	70239	8664	387
94	1.86	1200	69810	7684	426
95	1.88	1255	69927	6864	407
96	1.9	1383	71750	7049	444
97	1.92	1343	71716	7488	452
98	1.94	1139	71589	7333	428
99	1.96	1400	72913	7459	489
100	1.98	1255	74738	8544	445
101	2	1147	74108	8049	426
102	2.02	1469	72606	7128	465
103	2.04	1241	70471	7183	414
104	2.06	1306	68970	7457	512
105	2.08	1397	69065	8093	508
106	2.1	1249	70863	7793	490
107	2.12	1099	70696	7695	454
108	2.14	977	73657	8123	515
109	2.16	1261	74239	8138	510
110	2.18	1165	73474	7742	499
111	2.2	1596	73813	7575	539
112	2.22	1320	74243	8239	562
113	2.24	1140	73959	9157	536
114	2.26	1318	72322	8313	490
115	2.28	1307	73721	8437	544
116	2.3	1377	74516	7713	527
117	2.32	1391	72823	7417	532
118	2.34	1165	73872	8849	571
119	2.36	1474	75625	9952	551
120	2.38	1210	75879	9444	519
121	2.4	1102	73398	7822	478
122	2.42	1440	73349	7811	534
123	2.44	1200	73379	8320	514
124	2.46	1346	75378	8792	485
125	2.48	1004	79464	11097	514
126	2.5	1483	78315	9367	559
127	2.52	1322	76409	7833	536
128	2.54	1311	75313	8341	564
129	2.56	1360	73353	8713	528
130	2.58	1010	71751	7971	568
131	2.6	1221	71992	8536	579
132	2.62	1301	75847	9091	597
133	2.64	1117	74472	8994	537
134	2.66	1270	76118	8836	555
135	2.68	1589	77515	8366	529
136	2.7	1260	75635	7954	536
137	2.72	1306	73734	7892	623
138	2.74	1346	77173	7849	565
139	2.76	1208	74581	7559	507
140	2.78	1258	75220	8612	638
141	2.8	1414	76851	9009	611
142	2.82	1168	77549	8529	653
143	2.84	1100	79609	9186	640
144	2.86	1173	78395	9085	611
145	2.88	1173	75618	8822	621
146	2.9	1117	78899	8795	569
147	2.92	1540	76057	8648	570
148	2.94	1417	79335	9381	537
149	2.96	1257	79180	10094	582
150	2.98	1399	72959	9435	555
151	3	1227	73856	8779	615
152	3.02	1409	77199	8913	610
153	3.04	1427	78830	8768	613
154	3.06	1316	79163	9698	550
155	3.08	1281	75757	9319	578
156	3.1	1296	73632	8423	621
157	3.12	1397	74154	8153	556
158	3.14	1454	79540	8834	554
159	3.16	1154	82299	9826	559
160	3.18	1338	84628	9961	551
161	3.2	1454	77675	9311	560
162	3.22	1304	75903	8927	526
163	3.24	1375	78149	8207	546
164	3.26	1545	80655	8147	533
165	3.28	1619	79020	8382	602
166	3.3	1189	75735	7705	624
167	3.32	1332	74575	7716	502
168	3.34	1395	74529	7864	563
169	3.36	1357	75896	8058	514
170	3.38	1333	75847	8191	571
171	3.4	1353	76323	8282	511
172	3.42	1162	74034	8439	564
173	3.44	1585	75126	8412	531
174	3.46	1335	75943	8094	538
175	3.48	1332	76485	8527	624
176	3.5	1221	77040	8820	596
177	3.52	1427	77283	8566	581
178	3.54	1831	78693	8420	574
179	3.56	1505	79589	8862	615
180	3.58	1248	80666	9003	542
181	3.6	1474	81116	8842	615
182	3.62	1358	80737	8810	576
183	3.64	1738	83352	8609	566
184	3.66	1166	84003	8544	614
185	3.68	1514	83840	8594	593
186	3.7	1378	84352	8733	459
187	3.72	1322	87203	8403	530
188	3.74	1269	87730	8508	560
189	3.76	1411	88609	8462	508
190	3.78	1372	86040	8884	569
191	3.8	1608	86478	8588	565
192	3.82	1338	86928	8658	564
193	3.84	1235	87976	8152	532
194	3.86	1479	86084	8339	518
195	3.88	1254	84418	8573	514
196	3.9	1439	83358	8368	548
197	3.92	1441	83482	8009	502
198	3.94	1186	85225	8486	518
199	3.96	1547	85417	8342	560
200	3.98	1247	88150	8414	557
201	4	1555	88655	8352	539
202	4.02	1329	89015	8192	544
203	4.04	1424	89957	8258	521
204	4.06	1390	91086	8125	486
205	4.08	1218	92441	8004	499
206	4.1	1213	90042	7985	466
207	4.12	1333	88945	8401	505
208	4.14	1234	93036	8344	554
209	4.16	1379	90439	8176	511
210	4.18	1189	89914	8660	506
211	4.2	1366	91979	8838	593
212	4.22	1173	92000	8800	596
213	4.24	1008	93182	8577	558
214	4.26	956	93732	8499	536
215	4.28	1050	89159	8514	527
216	4.3	1368	86559	8548	531
217	4.32	1339	85948	8854	554
218	4.34	1238	85000	8921	553
219	4.36	1681	83624	8976	605
220	4.38	1229	83895	8780	565
221	4.4	1062	84991	8997	564
222	4.42	1385	83044	8881	543
223	4.44	1464	81447	8829	564
224	4.46	1301	80727	9432	529
225	4.48	1281	81283	9214	544
226	4.5	1472	81570	9306	545
227	4.52	1179	80971	9335	515
228	4.54	1241	82283	9342	547
229	4.56	1203	82625	9138	491
230	4.58	1300	83832	9135	571
231	4.6	1326	84310	9488	579
232	4.62	1349	84164	9121	576
233	4.64	1224	82212	8943	472
234	4.66	1584	81901	9556	563
235	4.68	1476	84492	9097	576
236	4.7	1498	83118	8785	566
237	4.72	1236	82363	9393	557
238	4.74	1568	81178	9169	568
239	4.76	1532	80434	9464	523
240	4.78	1475	78789	8952	536
241	4.8	1259	78229	8769	530
242	4.82	1397	79147	8902	475
243	4.84	1078	81284	8962	518
244	4.86	1367	81960	9139	575
245	4.88	1364	81097	9360	528
246	4.9	1298	79775	9187	617
247	4.92	1298	80936	9180	610
248	4.94	1120	80424	9055	564
249	4.96	1286	80715	8895	468
250	4.98	1319	80590	9183	606
251	5	1291	79750	9308	579
252	5.02	1389	79021	9159	566
253	5.04	1162	80051	9052	537
254	5.06	1384	80549	9223	558
255	5.08	1117	77791	9124	557
256	5.1	1042	76175	8906	566
257	5.12	1270	76978	9174	535
258	5.14	1495	76296	9539	565
259	5.16	1289	75457	9461	540
260	5.18	1303	77272	9695	578
261	5.2	1420	76800	9605	546
262	5.22	1199	75949	9560	570
263	5.24	1381	75964	9472	583
264	5.26	1448	75713	9673	572
265	5.28	1131	74387	9690	585
266	5.3	1312	72777	9496	579
267	5.32	1190	72062	9150	533
268	5.34	1265	73425	9476	580
269	5.36	1431	75748	9854	641
270	5.38	1165	78658	10068	606
271	5.4	1354	77841	9859	581
272	5.42	1444	75394	10085	602
273	5.44	1070	75182	9737	627
274	5.46	1423	76368	9752	623
275	5.48	1494	77265	9785	585
276	5.5	1411	77995	9868	580
277	5.52	1306	77593	9414	585
278	5.54	1254	78374	9889	495
279	5.56	1141	78029	10046	543
280	5.58	1166	76761	9565	510
281	5.6	1396	79385	9603	539
282	5.62	1444	80427	9646	513
283	5.64	1230	80100	9858	553
284	5.66	1292	81278	9793	548
285	5.68	1278	80992	9566	530
286	5.7	1424	82777	9598	506
287	5.72	1171	83614	10081	538
288	5.74	1413	82617	9804	589
289	5.76	1337	82865	9993	567
290	5.78	1605	82298	9875	558
291	5.8	1289	81546	9733	578
292	5.82	1267	82879	10037	558
293	5.84	1355	84702	10009	637
294	5.86	1076	83725	10210	612
295	5.88	1324	84570	10197	569
296	5.9	1370	82862	10091	555
297	5.92	1372	84353	9883	574
298	5.94	1311	88566	9540	552
299	5.96	1245	87289	9742	533
300	5.98	1317	86834	9546	508
301	6	1224	83847	9645	515
302	6.02	1129	83854	9877	601
303	6.04	1132	86303	10149	645
304	6.06	966	83000	9815	587
305	6.08	1335	78749	9352	529
306	6.1	1479	79327	9175	524
307	6.12	1382	81104	9806	557
308	6.14	1177	83462	10150	542
309	6.16	1393	83019	10138	547
310	6.18	1470	82681	10167	572
311	6.2	1169	81872	9694	619
312	6.22	1252	81238	9501	556
313	6.24	1362	80898	9380	574
314	6.26	1124	82258	9772	632
315	6.28	1129	83896	9847	545
316	6.3	1058	83183	9941	574
317	6.32	1324	81490	10020	551
318	6.34	1296	80910	10012	564
319	6.36	1460	79940	9695	537
320	6.38	1223	78065	9479	563
321	6.4	1060	78675	9449	498
322	6.42	1257	81544	9569	617
323	6.44	1187	81148	9963	608
324	6.46	1233	80456	9966	579
325	6.48	1198	78327	9461	486
326	6.5	1362	78126	9408	529
327	6.52	1367	77258	9582	543
328	6.54	1309	77536	9686	556
329	6.56	1374	79395	10446	577
330	6.58	1250	79639	10223	604
331	6.6	1400	79495	9968	577
332	6.62	1401	79944	10201	572
333	6.64	1011	79474	10087	651
334	6.66	1211	78767	10135	619
335	6.68	1104	78713	10280	622
336	6.7	1092	79699	9763	616
337	6.72	1322	82227	10357	596
338	6.74	1181	82545	10282	625
339	6.76	1283	81663	9870	661
340	6.78	1439	81242	9893	593
341	6.8	1241	81220	9689	552
342	6.82	1614	81681	10021	553
343	6.84	1448	82245	9470	548
344	6.86	1300	81134	9742	643
345	6.88	1409	80526	9791	568
346	6.9	1220	81237	9563	563
347	6.92	1184	82256	9771	570
348	6.94	1239	82771	9932	548
349	6.96	1466	82368	9853	586
350	6.98	1225	80932	9732	531
351	7	1374	82483	9952	585
352	7.02	1201	82201	10167	580
353	7.04	1298	82197	10032	616
354	7.06	1515	82042	9836	569
355	7.08	1405	83352	10014	532
356	7.1	1339	84291	10085	605
357	7.12	1389	83646	9862	546
358	7.14	1134	82673	9851	561
359	7.16	1463	82438	10144	506
360	7.18	1004	81573	10103	563
361	7.2	1242	80388	9514	594
362	7.22	1178	81760	10025	585
363	7.24	1520	81056	10359	555
364	7.26	1454	82111	10356	566
365	7.28	1186	82632	10213	573
366	7.3	1117	82559	10008	537
367	7.32	1402	84292	10343	581
368	7.34	1445	84841	10261	684
369	7.36	974	83348	10118	588
370	7.38	1189	84352	10010	584
371	7.4	1316	84218	9943	593
372	7.42	1269	82350	9629	578
373	7.44	1466	82219	9941	592
374	7.46	1293	83754	10143	605
375	7.48	1153	82434	10130	520
376	7.5	1320	82290	10080	587
377	7.52	1181	81486	10244	597
378	7.54	1123	81131	10260	632
379	7.56	1183	82665	10516	568
380	7.58	1272	85754	10299	644
381	7.6	1016	83955	10206	647
382	7.62	1049	84183	10112	670
383	7.64	1100	84137	10302	653
384	7.66	1263	83947	10081	583
385	7.68	1193	83187	10288	550
386	7.7	1350	81701	10593	650
387	7.72	1358	82750	10800	656
388	7.74	1268	83262	10790	615
389	7.76	1128	82087	10967	648
390	7.78	1225	82706	11891	613
391	7.8	1187	83711	11008	609
392	7.82	1308	84389	10572	647
393	7.84	1286	83816	10529	616
394	7.86	1217	85230	10479	654
395	7.88	1286	84714	10443	632
396	7.9	1382	83786	10527	618
397	7.92	1122	84853	10499	616
398	7.94	1045	83555	10403	627
399	7.96	1098	84240	10585	678
400	7.98	1103	83887	10473	639
401	8	1186	82814	10317	585
402	8.02	1049	82988	10361	614
403	8.04	1280	82435	10488	613
404	8.06	1278	81798	10362	617
405	8.08	1057	82073	10516	624
406	8.1	1089	80669	10582	585
407	8.12	1163	80579	10532	613
408	8.14	1028	80901	10227	621
409	8.16	1148	81783	10529	598
410	8.18	1318	81943	10504	581
411	8.2	1221	82112	10647	627
412	8.22	1401	82836	10652	619
413	8.24	1287	83048	10422	646
414	8.26	1146	83096	10496	650
415	8.28	1031	82267	10363	623
416	8.3	1324	81656	10281	623
417	8.32	1169	81700	10279	574
418	8.34	1397	82558	10346	594
419	8.36	1235	83238	10332	661
420	8.38	1317	83665	10407	583
421	8.4	1216	83829	10290	628
422	8.42	1334	83032	10227	636
423	8.44	1120	81839	9955	552
424	8.46	1391	82695	10246	580
425	8.48	1328	83419	10193	625
426	8.5	1178	84306	10014	627
427	8.52	1173	85317	10093	597
428	8.54	1150	87226	10078	591
429	8.56	1419	86743	10203	626
430	8.58	1121	86177	9983	628
431	8.6	1041	87431	10139	585
432	8.62	1316	85006	10039	598
433	8.64	1201	83546	10251	612
434	8.66	983	85417	10237	613
435	8.68	1355	85297	10488	660
436	8.7	1210	84944	10105	626
437	8.72	1005	85247	10059	619
438	8.74	1313	85594	10228	557
439	8.76	1156	84762	10125	671
440	8.78	1258	87472	10209	579
441	8.8	1382	87411	10304	616
442	8.82	1138	87389	9746	595
443	8.84	1279	88001	10159	647
444	8.86	1247	85665	9662	529
445	8.88	1317	84663	9618	533
446	8.9	955	86301	9877	552
447	8.92	1353	87985	10275	597
448	8.94	1218	89645	10414	593
449	8.96	1348	89205	10223	569
450	8.98	1310	88776	10171	530
451	9	1327	89160	10323	543
452	9.02	1118	87988	9862	567
453	9.04	1092	88385	10505	565
454	9.06	1372	90848	10376	578
455	9.08	1307	88893	10173	588
456	9.1	1348	90775	11129	547
457	9.12	1404	93291	10956	572
458	9.14	1058	92767	10543	543
459	9.16	1199	92590	10050	533
460	9.18	1313	90592	10181	553
461	9.2	1400	88797	10005	606
462	9.22	1039	88666	9962	522
463	9.24	1112	90171	9929	542
464	9.26	1438	89477	9741	552
465	9.28	1385	87922	9456	553
466	9.3	1362	87884	9142	583
467	9.32	1321	89970	9446	525
468	9.34	1620	90648	9480	529
469	9.36	1440	89979	9345	500
470	9.38	1285	91858	9925	500
471	9.4	1357	93009	9607	511
472	9.42	1228	92531	9631	622
473	9.44	1404	92078	9227	473
474	9.46	1382	90787	9112	506
475	9.48	1088	94054	8952	498
476	9.5	1366	96299	9050	446
477	9.52	1193	97506	9011	461
478	9.54	1170	93530	8956	508
479	9.56	1351	90275	8699	466
480	9.58	1209	88031	8518	516
481	9.6	1142	87032	9238	467
482	9.62	1391	86555	9263	477
483	9.64	1113	85822	9224	550
484	9.66	1198	85508	9337	524
485	9.68	1276	82418	9382	484
486	9.7	1216	82017	9008	490
487	9.72	1257	82133	9016	530
488	9.74	1333	80108	9232	540
489	9.76	1247	79497	9287	495
490	9.78	1413	79269	9321	578
491	9.8	1383	77419	9721	508
492	9.82	1325	74431	9566	568
493	9.84	1384	74788	9754	616
494	9.86	1476	75415	10043	582
495	9.88	1140	75187	10123	582
496	9.9	1348	77676	10213	586
497	9.92	1314	77486	10360	615
498	9.94	1228	74708	9985	566
499	9.96	1187	74342	9921	577
500	9.98	1404	76088	10355	613
501	10	1037	75994	10539	575
502	10.02	1267	76665	10584	542
503	10.04	1620	75342	10764	572
504	10.06	1264	77586	10922	608
505	10.08	1269	78915	10885	570
506	10.1	995	79639	10915	615
507	10.12	1362	79151	10693	624
508	10.14	1261	79331	10573	627
509	10.16	1403	79248	10832	622
510	10.18	1309	77593	10722	605
511	10.2	1175	78055	10501	634
512	10.22	1195	77595	10481	597
513	10.24	1234	78316	10489	642
514	10.26	1276	79089	10525	602
515	10.28	1416	79031	10828	639
516	10.3	1167	79830	10641	674
517	10.32	1294	79974	10892	658
518	10.34	1316	79037	10525	596
519	10.36	1180	78856	10875	671
520	10.38	1157	79165	10749	652
521	10.4	1073	80007	10448	644
522	10.42	1617	80748	10556	627
523	10.44	1137	80523	10757	650
524	10.46	1273	79094	10246	610
525	10.48	1053	78911	10014	576
526	10.5	1336	79720	9918	608
527	10.52	1359	79973	10517	620
528	10.54	1277	81164	10235	666
529	10.56	1212	78179	9685	636
530	10.58	1081	77042	9786	553
531	10.6	1231	77397	9836	611
532	10.62	1203	77551	9923	594
533	10.64	1358	79590	9844	691
534	10.66	1109	79546	10100	591
535	10.68	1208	80718	10248	600
536	10.7	900	82708	10051	605
537	10.72	1028	81909	9874	629
538	10.74	1134	82182	10115	546
539	10.76	1275	81171	10296	603
540	10.78	1019	80935	10111	602
541	10.8	1408	80117	10129	592
542	10.82	1264	80908	10240	553
543	10.84	1018	81516	10066	551
544	10.86	1253	81062	10072	625
545	10.88	1409	81782	10246	563
546	10.9	1128	82880	10003	546
547	10.92	1310	82936	9701	604
548	10.94	1407	82859	10048	570
549	10.96	1314	81968	10011	537
550	10.98	958	83442	9972	604
551	11	1322	83849	9862	550
552	11.02	1165	82677	9575	544
553	11.04	1536	84926	9919	555
554	11.06	1236	84826	10006	518
555	11.08	1235	83130	9800	561
556	11.1	891	82377	9878	533
557	11.12	948	83466	9805	582
558	11.14	1161	81351	9741	513
559	11.16	1020	83427	9767	532
560	11.18	1449	83338	9800	511
561	11.2	1093	83007	9886	576
562	11.22	1292	83056	9917	530
563	11.24	1476	83195	9890	535
564	11.26	1237	81632	10110	530
565	11.28	1332	79251	9515	543
566	11.3	1121	79867	9806	503
567	11.32	1250	79352	9749	613
568	11.34	1196	81119	10172	576
569	11.36	1425	81041	9924	591
570	11.38	1173	82484	10329	617
571	11.4	1309	82235	9993	589
572	11.42	1294	80047	9963	550
573	11.44	1023	81107	10322	595
574	11.46	1389	82753	10671	559
575	11.48	1246	81299	10136	585
576	11.5	913	81143	10041	551
577	11.52	1364	81076	9878	544
578	11.54	1065	79668	9749	542
579	11.56	1215	79823	9539	577
580	11.58	1276	80751	9843	507
581	11.6	1146	79777	9549	524
582	11.62	1223	80201	9672	543
583	11.64	1142	79117	9588	525
584	11.66	1254	77111	8982	498
585	11.68	1084	77614	9184	556
586	11.7	1043	77372	9296	524
587	11.72	1255	78290	9343	502
588	11.74	1126	78883	9515	540
589	11.76	1161	79175	9321	520
590	11.78	1321	79733	9523	499
591	11.8	1257	79029	9453	535
592	11.82	957	78999	9366	568
593	11.84	1341	79233	9609	550
594	11.86	1162	79675	9541	607
595	11.88	1318	78271	9184	532
596	11.9	1251	79097	9337	563
597	11.92	1486	78787	9718	553
598	11.94	1060	78961	9607	583
599	11.96	1422	79449	9694	582
600	11.98	1153	78799	9817	582
601	12	1183	75841	9368	579
602	12.02	1347	76178	9087	571
603	12.04	1298	75916	9402	653
604	12.06	1264	75601	9270	624
605	12.08	1183	75908	9212	629
606	12.1	1304	75943	9251	545
607	12.12	1204	77112	9474	543
608	12.14	1080	76395	9605	515
609	12.16	1255	77078	9564	543
610	12.18	1373	78122	9754	536
611	12.2	1257	78388	9685	639
612	12.22	1410	79478	9779	613
613	12.24	1188	79481	9967	537
614	12.26	1192	80034	10086	551
615	12.28	1322	80652	9955	602
616	12.3	1460	79986	9894	653
617	12.32	1462	77807	9704	565
618	12.34	1229	77473	10039	570
619	12.36	1258	77914	9909	550
620	12.38	1208	76849	9672	583
621	12.4	1164	77450	9869	611
622	12.42	1304	77728	9833	613
623	12.44	1409	76997	9615	611
624	12.46	1426	78674	9859	538
625	12.48	958	79312	10182	608
626	12.5	1130	80347	9876	582
627	12.52	1207	79988	10300	555
628	12.54	1338	79896	10081	570
629	12.56	1443	80492	9977	596
630	12.58	1055	78965	9816	570
631	12.6	1274	79484	9876	577
632	12.62	1272	79926	9932	591
633	12.64	1320	78393	9844	516
634	12.66	1267	78665	9761	591
635	12.68	1244	79797	9940	580
636	12.7	1345	79831	10031	581
637	12.72	1150	78603	9839	596
638	12.74	1115	78852	9783	613
639	12.76	1198	80326	9248	519
640	12.78	1062	77594	9636	558
641	12.8	1044	78783	9354	549
642	12.82	1352	79143	9417	536
643	12.84	1389	78743	9496	610
644	12.86	1279	78369	9505	527
645	12.88	1240	78229	9580	580
646	12.9	1315	78984	9825	511
647	12.92	1346	81583	10234	618
648	12.94	1359	82402	10067	629
649	12.96	1021	83410	10095	584
650	12.98	1202	83044	10168	565
651	13	1187	81192	9815	544
652	13.02	1380	84023	9744	510
653	13.04	1302	85993	9932	546
654	13.06	1262	86843	9766	564
655	13.08	1307	86787	9993	559
656	13.1	1191	85050	9756	564
657	13.12	1150	83225	9624	574
658	13.14	1183	85523	9940	533
659	13.16	1241	87523	10085	605
660	13.18	1208	87795	9962	590
661	13.2	988	85686	10388	525
662	13.22	1172	86897	9777	544
663	13.24	1125	86530	10359	497
664	13.26	1117	88517	10523	585
665	13.28	1061	87899	10253	577
666	13.3	1350	84904	10396	565
667	13.32	1285	85396	10549	540
668	13.34	1161	85038	10370	583
669	13.36	980	84469	10682	596
670	13.38	1265	86023	10823	622
671	13.4	1307	85858	10872	626
672	13.42	1236	87308	11358	647
673	13.44	1117	87415	11126	612
674	13.46	1410	85721	10679	547
675	13.48	1165	85316	10507	573
676	13.5	1352	86663	10264	578
677	13.52	1211	84827	10476	565
678	13.54	1240	83267	10506	598
679	13.56	1313	83476	10858	624
680	13.58	1253	84294	10944	621
681	13.6	1340	85347	10369	554
682	13.62	1044	83595	10202	611
683	13.64	1298	81967	10442	600
684	13.66	1315	81670	10696	591
685	13.68	1064	81395	10851	614
686	13.7	983	82335	11071	601
687	13.72	1365	83652	10898	605
688	13.74	1311	81865	10574	612
689	13.76	1004	80141	9902	612
690	13.78	1439	80947	10479	587
691	13.8	1472	82186	10576	572
692	13.82	1114	81990	10869	588
693	13.84	1225	81794	10548	556
694	13.86	1263	83948	10774	576
695	13.88	1321	81537	10407	582
696	13.9	1200	80813	10634	651
697	13.92	1223	78776	10383	606
698	13.94	1295	80652	10622	628
699	13.96	1228	80719	10715	636
700	13.98	1307	80320	10725	684
701	14	1134	80535	10485	615
702	14.02	1138	79763	10302	670
703	14.04	1281	81518	10550	642
704	14.06	1288	82368	10752	595
705	14.08	1293	80524	10531	613
706	14.1	1235	76202	9839	588
707	14.12	1209	76458	10393	611
708	14.14	1249	78131	10600	675
709	14.16	1478	79430	10354	626
710	14.18	1108	79206	10784	613
711	14.2	1114	77682	10549	651
712	14.22	1303	76770	10362	608
713	14.24	1221	77862	10915	575
714	14.26	1381	78152	10471	655
715	14.28	1480	77720	10383	636
716	14.3	1377	78002	10399	667
717	14.32	1068	77892	10456	660
718	14.34	1226	79374	10472	663
719	14.36	1114	77949	10363	632
720	14.38	1361	76054	9809	620
721	14.4	1238	76783	10093	611
722	14.42	1163	77879	10095	654
723	14.44	1077	78739	10538	632
724	14.46	1378	77654	10663	660
725	14.48	1364	76897	10383	617
726	14.5	1340	76939	10198	620
727	14.52	1164	75594	9833	652
728	14.54	1133	77590	9883	626
729	14.56	921	77567	10228	593
730	14.58	1358	78471	10197	593
731	14.6	1381	80909	10368	599
732	14.62	1347	84043	9946	581
733	14.64	1320	82769	9896	560
734	14.66	1224	80527	9952	608
735	14.68	1327	79504	10310	662
736	14.7	1254	77662	9923	617
737	14.72	1232	78541	9565	575
738	14.74	1030	78563	9717	583
739	14.76	1081	77120	9623	561
740	14.78	1261	76078	9515	585
741	14.8	1114	76445	9614	628
742	14.82	1207	79029	10123	588
743	14.84	1225	77430	9600	555
744	14.86	1243	78287	9751	566
745	14.88	1169	78660	9616	613
746	14.9	1448	80080	9862	532
747	14.92	1237	79549	9669	523
748	14.94	1345	80305	9777	586
749	14.96	1054	79676	9653	577
750	14.98	1328	77712	9678	560
751	15	1243	78058	9713	623
752	15.02	1221	77181	9597	589
753	15.04	1317	77254	9801	567
754	15.06	1354	75918	9058	557
755	15.08	1239	76340	9163	587
756	15.1	1261	79332	9691	566
757	15.12	1275	79886	9769	570
758	15.14	1215	79871	9365	538
759	15.16	1274	79513	8935	577
760	15.18	1495	79710	10029	592
761	15.2	1254	76536	9943	497
762	15.22	1088	77455	9873	540
763	15.24	1326	78887	9886	581
764	15.26	1153	79162	9594	579
765	15.28	1294	76630	9418	620
766	15.3	1231	78533	9805	542
767	15.32	1341	79241	10745	637
768	15.34	1276	76530	10054	632
769	15.36	1153	75019	9867	610
770	15.38	1428	74195	10040	627
771	15.4	1359	72377	9973	573
772	15.42	1165	70810	9827	559
773	15.44	1387	69132	9268	602
774	15.46	1302	69438	9195	655
775	15.48	1249	74396	9958	609
776	15.5	1431	74265	10140	567
777	15.52	1203	72269	9630	587
778	15.54	1432	72630	9692	652
779	15.56	1401	72083	9465	621
780	15.58	1071	73056	9603	620
781	15.6	1269	71241	9493	651
782	15.62	1169	70690	9281	606
783	15.64	904	73341	9532	542
784	15.66	1103	72519	9405	581
785	15.68	1450	73030	9461	619
786	15.7	1326	71715	9436	616
787	15.72	1171	71307	9436	644
788	15.74	1257	71060	9412	540
789	15.76	1193	71650	9192	548
790	15.78	820	71032	8908	587
791	15.8	1250	72996	8876	564
792	15.82	1382	75204	9265	575
793	15.84	1294	74598	9223	605
794	15.86	1279	73508	9374	591
795	15.88	1081	71987	8957	557
796	15.9	1305	72296	8843	602
797	15.92	1239	70658	9128	521
798	15.94	1270	70592	8469	507
799	15.96	1131	74588	9054	601
800	15.98	1454	74816	9359	588
801	16	947	74352	9406	627
802	16.02	1248	73269	9561	531
803	16.04	1116	74859	9499	607
804	16.06	1145	76775	10134	640
805	16.08	1287	75716	10428	656
806	16.1	1389	76079	10246	682
807	16.12	1264	77726	9743	600
808	16.14	1368	77530	9943	612
809	16.16	1474	80819	10065	541
810	16.18	1398	80420	10220	600
811	16.2	1333	79734	10243	612
812	16.22	1201	80116	10234	628
813	16.24	1253	80197	10092	689
814	16.26	1418	78359	9727	627
815	16.28	1064	73848	9109	569
816	16.3	1210	70488	9043	631
817	16.32	1174	73988	9291	623
818	16.34	1049	74596	9530	608
819	16.36	1405	74674	9700	617
820	16.38	1121	74681	10415	563
821	16.4	1275	73148	10087	572
822	16.42	1307	74499	9802	610
823	16.44	1482	74060	10076	627
824	16.46	1101	74543	9980	623
825	16.48	1193	74874	9666	561
826	16.5	1334	76063	9616	588
827	16.52	1307	77271	9686	618
828	16.54	1189	74936	9764	638
829	16.56	1227	73755	9853	682
830	16.58	1364	75108	9736	683
831	16.6	1080	72684	9870	693
832	16.62	1305	73092	10036	655
833	16.64	1354	74181	10027	649
834	16.66	1318	74768	10125	635
835	16.68	1233	74901	10038	628
836	16.7	1328	76637	10070	617
837	16.72	1275	78062	10350	605
838	16.74	1293	76966	10275	621
839	16.76	1148	74960	10213	638
840	16.78	1354	76307	10190	602
841	16.8	1220	76203	10045	568
842	16.82	1029	78391	10305	630
843	16.84	1146	78697	10337	662
844	16.86	1160	77855	10601	573
845	16.88	925	78906	9939	616
846	16.9	1250	79148	10439	632
847	16.92	1170	80320	11080	601
848	16.94	1167	80079	10888	636
849	16.96	1197	79371	10226	676
850	16.98	1424	79352	9850	622
851	17	1348	80470	9854	635
852	17.02	1169	79130	9914	655
853	17.04	1268	78616	9779	551
854	17.06	1234	79546	9912	575
855	17.08	1049	78638	10366	557
856	17.1	1109	79696	12500	582
857	17.12	1273	79795	11120	583
858	17.14	1408	80860	10005	662
859	17.16	1387	80673	9983	603
860	17.18	1243	79131	9736	616
861	17.2	1226	79330	9466	628
862	17.22	1314	77896	9076	575
863	17.24	1060	77169	9316	498
864	17.26	1090	77924	9377	566
865	17.28	1188	76412	9037	573
866	17.3	1359	76351	9170	526
867	17.32	1306	73487	8690	477
868	17.34	949	71477	8400	513
869	17.36	1361	71762	8343	524
870	17.38	1002	73379	8987	525
871	17.4	1231	74013	8871	567
872	17.42	1104	76217	8880	548
873	17.44	1226	74463	8753	566
874	17.46	1384	75790	9243	600
875	17.48	1226	74545	9269	568
876	17.5	1031	73627	9201	573
877	17.52	1391	77063	9513	586
878	17.54	1151	78134	9418	558
879	17.56	1384	73619	9094	525
880	17.58	1011	70932	8603	504
881	17.6	1309	72634	8697	554
882	17.62	1139	73705	9072	563
883	17.64	1264	75235	8727	558
884	17.66	1220	76244	10061	585
885	17.68	1105	77088	11116	574
886	17.7	1215	76998	10677	582
887	17.72	1286	78562	9583	525
888	17.74	1612	79950	9124	599
889	17.76	1357	78927	9547	562
890	17.78	1454	78161	10286	565
891	17.8	1166	76063	9980	621
892	17.82	1133	72788	9490	591
893	17.84	1409	73782	9054	610
894	17.86	1213	73286	9460	562
895	17.88	1300	70956	9322	591
896	17.9	1284	71765	9119	575
897	17.92	1285	72641	9138	595
898	17.94	1319	72799	9253	591
899	17.96	1242	73356	9267	536
900	17.98	1335	72538	9326	573
901	18	1138	71748	9416	573
902	18.02	1483	72592	9068	570
903	18.04	1484	73288	9269	507
904	18.06	1372	74130	9522	513
905	18.08	1290	74263	9050	538
906	18.1	1403	71912	9132	555
907	18.12	1078	69358	9183	581
908	18.14	1203	71598	9133	602
909	18.16	918	75637	9184	586
910	18.18	1426	76223	9119	574
911	18.2	1265	75674	9127	497
912	18.22	1449	74483	9382	551
913	18.24	1535	81573	10088	613
914	18.26	1388	80205	9828	572
915	18.28	1023	68508	8832	546
916	18.3	1387	70779	9083	600
917	18.32	1250	74697	9506	632
918	18.34	1224	73353	9430	591
919	18.36	1275	76683	9614	639
920	18.38	1429	78968	10257	591
921	18.4	1439	81380	10828	566
922	18.42	1282	77095	9786	619
923	18.44	1020	76890	10111	589
924	18.46	1167	82069	10151	521
925	18.48	1184	74296	9601	560
926	18.5	1296	71538	9598	585
927	18.52	1221	73565	9517	533
928	18.54	1356	73068	9662	521
929	18.56	1461	76664	9785	565
930	18.58	995	79518	10370	606
931	18.6	1493	80964	10339	596
932	18.62	1370	75883	10137	587
933	18.64	1314	70035	9144	627
934	18.66	1121	71876	8999	578
935	18.68	1177	72312	9744	603
936	18.7	1313	75192	9759	566
937	18.72	1140	74432	9628	619
938	18.74	1190	74202	9352	608
939	18.76	1137	75008	9702	638
940	18.78	1347	74213	9620	655
941	18.8	1135	74402	10026	623
942	18.82	1073	75120	10620	563
943	18.84	973	74813	10069	566
944	18.86	1146	73883	9969	631
945	18.88	989	75090	9739	574
946	18.9	1278	77604	10177	557
947	18.92	1347	77025	9635	615
948	18.94	1093	77724	10150	598
949	18.96	1240	76325	9844	580
950	18.98	1153	75531	9552	555
951	19	1367	77101	9827	559
952	19.02	1139	77662	9850	546
953	19.04	1208	77179	9402	545
954	19.06	1281	77479	9265	560
955	19.08	1359	77524	9051	565
956	19.1	1314	78688	9296	562
957	19.12	1029	78353	9647	604
958	19.14	1363	78172	9484	608
959	19.16	1111	77101	9232	636
960	19.18	1419	78597	9320	577
961	19.2	998	79405	9503	593
962	19.22	1138	80416	9622	605
963	19.24	1319	78626	9670	548
964	19.26	1049	78480	9532	600
965	19.28	1045	79233	9483	591
966	19.3	1296	79729	9543	602
967	19.32	1083	80708	9773	575
968	19.34	1031	80291	9632	595
969	19.36	1058	79478	9344	541
970	19.38	1188	78549	9296	587
971	19.4	1224	79109	9059	522
972	19.42	992	80231	9052	559
973	19.44	1491	79591	9237	538
974	19.46	1096	78531	9453	527
975	19.48	1250	77269	9248	553
976	19.5	1290	74921	8799	534
977	19.52	1276	74375	9023	468
978	19.54	1279	74989	9023	487
979	19.56	975	75773	9116	498
980	19.58	1121	75651	8751	515
981	19.6	1329	76683	8648	534
982	19.62	1407	78750	9040	559
983	19.64	1315	80052	9223	592
984	19.66	1172	80315	9336	577
985	19.68	1188	81046	9362	578
986	19.7	1158	81948	9582	576
987	19.72	1294	81810	9543	577
988	19.74	1256	81516	9130	569
989	19.76	1331	81125	9281	641
990	19.78	1227	81898	9506	543
991	19.8	1328	81092	9477	562
992	19.82	1110	80002	9457	556
993	19.84	1432	79335	9609	633
994	19.86	1227	77127	9514	583
995	19.88	1211	77125	9361	554
996	19.9	1313	74360	9024	563
997	19.92	1303	74207	9482	538
998	19.94	1251	73909	9204	566
999	19.96	1207	73503	8826	552
1000	19.98	1079	74028	9172	569
1001	20	1257	74895	9408	538
1002	20.02	1049	76210	9426	569
1003	20.04	1287	75833	9722	612
1004	20.06	1091	73825	9525	565
1005	20.08	1222	72245	9063	529
1006	20.1	915	72317	8973	568
1007	20.12	1115	73179	8979	579
1008	20.14	962	74309	8839	569
1009	20.16	1229	74184	9061	576
1010	20.18	1011	72532	9343	566
1011	20.2	1131	73439	8841	566
1012	20.22	1229	73524	8991	550
1013	20.24	1409	73681	9182	538
1014	20.26	1291	72964	8820	520
1015	20.28	1330	73549	9039	590
1016	20.3	1175	73279	9404	532
1017	20.32	1121	73109	9430	554
1018	20.34	1454	74968	9776	568
1019	20.36	1129	73607	9588	596
1020	20.38	1122	71825	8820	540
1021	20.4	1191	73123	8926	511
1022	20.42	1235	74215	8968	563
1023	20.44	1174	72731	8734	556
1024	20.46	1098	71992	9119	562
1025	20.48	1137	72387	8455	479
1026	20.5	1405	73290	9134	536
1027	20.52	1107	73973	8837	555
1028	20.54	1172	76122	9179	575
1029	20.56	1277	73480	9620	556
1030	20.58	1366	72496	8796	579
1031	20.6	1293	73158	8697	509
1032	20.62	1116	72756	9092	540
1033	20.64	1142	72856	9078	559
1034	20.66	1232	72264	8944	553
1035	20.68	1099	73894	8983	570
1036	20.7	1188	74713	9200	578
1037	20.72	1226	74613	9438	568
1038	20.74	1008	72115	9007	526
1039	20.76	992	72740	8803	593
1040	20.78	1124	73081	8921	536
1041	20.8	1186	73772	8860	532
1042	20.82	1372	74170	8987	559
1043	20.84	1100	76215	9772	606
1044	20.86	1038	74857	9311	542
1045	20.88	1256	73644	9257	545
1046	20.9	1174	75233	9347	550
1047	20.92	1216	74307	9275	558
1048	20.94	1076	74329	8968	559
1049	20.96	1305	72809	8964	571
1050	20.98	1193	72985	9045	542
1051	21	1014	71437	8998	544
1052	21.02	1165	70757	8686	523
1053	21.04	1290	70999	8585	516
1054	21.06	1363	70535	8645	553
1055	21.08	1228	71518	9185	557
1056	21.1	905	72700	9561	583
1057	21.12	1272	72333	9369	581
1058	21.14	1129	72082	8941	583
1059	21.16	1075	71588	9179	572
1060	21.18	1387	72052	9869	543
1061	21.2	1345	72487	9092	590
1062	21.22	1066	73280	9129	591
1063	21.24	1083	73386	9422	604
1064	21.26	1431	73977	9442	601
1065	21.28	1248	74017	9338	616
1066	21.3	1384	73856	9353	648
1067	21.32	1252	74418	9857	615
1068	21.34	969	73279	10123	559
1069	21.36	1449	73315	9543	591
1070	21.38	1137	74504	9118	543
1071	21.4	904	74701	9840	572
1072	21.42	1336	74784	9764	579
1073	21.44	1182	72106	9610	622
1074	21.46	1285	72805	9524	581
1075	21.48	1290	72206	9288	598
1076	21.5	1166	70834	9104	607
1077	21.52	1051	70783	9011	543
1078	21.54	1324	70962	9468	565
1079	21.56	1050	71248	9231	519
1080	21.58	1148	72173	9317	596
1081	21.6	1143	72059	9437	545
1082	21.62	1160	72183	9587	543
1083	21.64	1112	73388	9587	590
1084	21.66	1125	73176	9657	596
1085	21.68	1317	73220	9194	581
1086	21.7	1398	73145	9053	563
1087	21.72	1027	72121	8850	577
1088	21.74	1385	69804	9142	583
1089	21.76	1296	70129	9044	564
1090	21.78	1163	69497	8628	512
1091	21.8	1218	69379	8274	529
1092	21.82	1238	70922	8835	498
1093	21.84	1291	70509	8914	568
1094	21.86	1209	70854	8890	507
1095	21.88	1326	71325	8713	565
1096	21.9	1428	72040	9007	607
1097	21.92	1248	71282	8620	501
1098	21.94	1102	70419	8454	458
1099	21.96	1255	70017	8520	437
1100	21.98	1215	69144	8297	479
1101	22	1222	67416	8504	432
1102	22.02	1424	68409	8471	455
1103	22.04	1405	71206	8996	441
1104	22.06	1107	70887	8527	449
1105	22.08	1131	71299	8226	504
1106	22.1	1227	71382	8835	512
1107	22.12	1223	71525	8742	527
1108	22.14	1321	70961	8476	463
1109	22.16	1129	73628	8918	466
1110	22.18	1325	75087	8454	518
1111	22.2	1242	74042	8522	492
1112	22.22	1327	74084	8396	475
1113	22.24	1402	77069	8431	515
1114	22.26	1287	77604	8043	471
1115	22.28	1125	76573	8148	458
1116	22.3	1309	78491	8076	467
1117	22.32	1364	78956	7901	446
1118	22.34	1380	79883	7293	434
1119	22.36	1174	80534	6909	367
1120	22.38	1351	80357	7104	371
1121	22.4	1343	81397	7473	417
1122	22.42	1192	77753	7109	449
1123	22.44	1207	74159	6896	468
1124	22.46	1161	77710	7278	465
1125	22.48	1301	79439	7497	454
1126	22.5	1340	77538	7468	459
1127	22.52	1170	74653	7548	471
1128	22.54	1427	76494	8074	484
1129	22.56	1299	73501	7811	442
1130	22.58	1224	72533	7585	466
1131	22.6	1162	71196	7393	482
1132	22.62	1427	73137	7571	452
1133	22.64	1288	72802	7671	459
1134	22.66	1423	70403	7753	461
1135	22.68	1194	70678	8260	431
1136	22.7	1329	71431	8118	477
1137	22.72	1502	69274	7994	468
1138	22.74	1241	69417	8068	493
1139	22.76	1087	69976	7855	460
1140	22.78	1206	69960	8156	432
1141	22.8	1118	68871	8182	432
1142	22.82	1311	70433	8179	462
1143	22.84	1362	71836	8565	471
1144	22.86	1333	71282	7868	464
1145	22.88	1290	69487	8007	512
1146	22.9	1393	67362	8263	450
1147	22.92	1434	67360	8360	440
1148	22.94	1120	69245	8784	444
1149	22.96	1329	69651	8640	506
1150	22.98	1221	69598	8697	520
1151	23	1318	68450	8123	477
1152	23.02	1226	67757	7795	463
1153	23.04	1240	69777	7697	478
1154	23.06	1204	70869	8589	473
1155	23.08	1314	71122	8455	461
1156	23.1	1130	68563	8170	496
1157	23.12	1187	69158	8440	431
1158	23.14	1064	70167	9003	446
1159	23.16	1332	69935	9474	558
1160	23.18	1306	69972	8715	571
1161	23.2	1271	70032	9013	533
1162	23.22	989	68978	9265	521
1163	23.24	1296	69510	8953	543
1164	23.26	1519	70951	9112	544
1165	23.28	1178	70763	8830	513
1166	23.3	1384	69636	8999	555
1167	23.32	1024	70279	9382	588
1168	23.34	1181	69747	9502	529
1169	23.36	1265	71128	9674	485
1170	23.38	1257	70223	9432	579
1171	23.4	998	68540	9188	559
1172	23.42	1324	68545	9197	542
1173	23.44	1037	71002	8931	584
1174	23.46	1372	71539	10026	621
1175	23.48	1310	69673	9815	648
1176	23.5	1464	69636	9640	644
1177	23.52	1127	68153	9066	612
1178	23.54	1316	66715	8895	457
1179	23.56	1305	68446	9181	561
1180	23.58	1338	68158	9237	528
1181	23.6	1126	67961	9225	591
1182	23.62	1364	67865	9121	585
1183	23.64	1346	68603	9178	576
1184	23.66	1239	67857	8988	566
1185	23.68	1245	68338	9173	549
1186	23.7	1293	69674	9406	562
1187	23.72	1339	69222	9124	561
1188	23.74	1352	68632	9533	550
1189	23.76	854	68408	9128	577
1190	23.78	1178	66568	8864	574
1191	23.8	1174	68142	9022	536
1192	23.82	1113	69368	9276	510
1193	23.84	1241	69590	9122	583
1194	23.86	1329	68848	9502	600
1195	23.88	1287	68768	9151	600
1196	23.9	1434	68693	9136	509
1197	23.92	1304	68981	9015	496
1198	23.94	1217	68937	9265	521
1199	23.96	1154	68929	9048	572
1200	23.98	1156	68935	8950	575
1201	24	1087	69971	9039	550
1202	24.02	1327	69949	8560	551
1203	24.04	1261	70288	8798	549
1204	24.06	1116	69117	8940	529
1205	24.08	1066	67408	9110	571
1206	24.1	1208	67834	8861	601
1207	24.12	1096	69066	9159	550
1208	24.14	1244	72731	9704	589
1209	24.16	1116	74515	9760	534
1210	24.18	1242	73274	9567	546
1211	24.2	1263	73814	9273	554
1212	24.22	979	73645	9105	603
1213	24.24	1146	72493	9695	589
1214	24.26	1284	73523	9802	573
1215	24.28	1207	73688	9880	576
1216	24.3	960	74574	9812	548
1217	24.32	1246	73728	9066	539
1218	24.34	1281	73161	9204	528
1219	24.36	1335	72024	8732	553
1220	24.38	1336	71768	8687	522
1221	24.4	1075	71429	8543	542
1222	24.42	1259	71052	8752	461
1223	24.44	1115	71099	8705	490
1224	24.46	1293	71461	8861	477
1225	24.48	1206	72094	8774	571
1226	24.5	1191	75499	9980	554
1227	24.52	1353	73994	9422	580
1228	24.54	1172	74403	9541	556
1229	24.56	1176	73163	9181	491
1230	24.58	1135	73719	9166	462
1231	24.6	1348	75002	9215	458
1232	24.62	1150	75629	8967	455
1233	24.64	1182	75742	8990	476
1234	24.66	1349	74696	8941	511
1235	24.68	1031	79279	8969	556
1236	24.7	1185	79268	8959	530
1237	24.72	1108	77603	9014	555
1238	24.74	1571	76479	9157	529
1239	24.76	1406	76264	8775	526
1240	24.78	1234	75467	8562	511
1241	24.8	1300	75032	9112	562
1242	24.82	1096	74263	12216	489
1243	24.84	1276	75462	10190	473
1244	24.86	1107	76511	9008	425
1245	24.88	1345	77672	8906	448
1246	24.9	1281	77257	8969	507
1247	24.92	1195	77038	8921	456
1248	24.94	1254	79418	8446	414
1249	24.96	1288	79917	9291	475
1250	24.98	1283	79839	9757	407
1251	25	1273	80259	9208	417
1252	25.02	1287	80108	8688	445
1253	25.04	1245	81139	8897	418
1254	25.06	1008	81407	9567	469
1255	25.08	1250	79677	9181	412
1256	25.1	1322	78372	8538	449
1257	25.12	1176	77273	8343	430
1258	25.14	1319	76771	8382	433
1259	25.16	1143	78723	8790	426
1260	25.18	1228	80152	8853	444
1261	25.2	1233	81435	9140	460
1262	25.22	1272	81021	9253	468
1263	25.24	1192	79514	8586	468
1264	25.26	1154	78590	8634	435
1265	25.28	1325	78818	9019	422
1266	25.3	1050	78753	8858	431
1267	25.32	1495	79005	8789	387
1268	25.34	1297	80557	8892	458
1269	25.36	1158	80688	8666	467
1270	25.38	1473	81571	8758	424
1271	25.4	1068	81049	8741	430
1272	25.42	1083	80264	8905	465
1273	25.44	1095	79936	9018	494
1274	25.46	1007	80766	9008	522
1275	25.48	1104	81433	8776	498
1276	25.5	1205	81201	9053	484
1277	25.52	1071	79599	9451	503
1278	25.54	973	79094	9128	457
1279	25.56	1234	80476	9148	493
1280	25.58	1303	80280	9336	469
1281	25.6	1321	77601	9157	483
1282	25.62	1221	76899	8476	429
1283	25.64	1465	76932	8589	471
1284	25.66	1262	76746	8991	507
1285	25.68	1167	76553	9243	491
1286	25.7	1415	75134	9201	468
1287	25.72	1242	75622	9055	476
1288	25.74	1111	76382	8535	484
1289	25.76	1138	77046	8846	459
1290	25.78	1158	77674	9327	453
1291	25.8	1213	76739	9376	480
1292	25.82	1481	76104	9119	484
1293	25.84	1238	75929	9117	493
1294	25.86	1146	76132	9203	516
1295	25.88	1207	78328	9757	531
1296	25.9	1207	79860	9640	577
1297	25.92	1399	80234	9437	504
1298	25.94	1126	77014	9124	456
1299	25.96	946	78029	8746	491
1300	25.98	1130	76750	8784	440
1301	26	1101	75638	8987	502
1302	26.02	1212	77680	9560	474
1303	26.04	1177	79021	9666	501
1304	26.06	965	77730	10026	583
1305	26.08	973	76406	9458	520
1306	26.1	803	76180	9251	503
1307	26.12	1116	76798	9500	540
1308	26.14	1284	78134	9948	514
1309	26.16	1046	78651	9930	517
1310	26.18	1100	77873	9641	469
1311	26.2	1291	75516	9438	529
1312	26.22	1084	75609	9113	534
1313	26.24	1215	76758	8953	518
1314	26.26	1138	76081	8993	581
1315	26.28	990	76529	8949	498
1316	26.3	1361	76212	9015	503
1317	26.32	1190	77732	9139	512
1318	26.34	1304	75648	9505	522
1319	26.36	1196	75785	9316	466
1320	26.38	1202	76961	9299	437
1321	26.4	1291	75980	9543	440
1322	26.42	1113	76448	9572	489
1323	26.44	1053	75951	9458	461
1324	26.46	1431	74847	9057	444
1325	26.48	1256	75466	8755	446
1326	26.5	1048	77214	9030	547
1327	26.52	1349	77568	9374	461
1328	26.54	1042	74506	8941	496
1329	26.56	1174	73195	8882	454
1330	26.58	1077	73557	8472	500
1331	26.6	1161	75591	8787	506
1332	26.62	1170	76929	9452	501
1333	26.64	1312	77108	9126	517
1334	26.66	1397	77475	8966	507
1335	26.68	1212	76170	8949	457
1336	26.7	1183	77236	9058	452
1337	26.72	1151	80006	8940	411
1338	26.74	1278	78800	8933	428
1339	26.76	1195	75539	8588	430
1340	26.78	1276	75825	8898	483
1341	26.8	1228	76184	9003	424
1342	26.82	1398	78337	9209	459
1343	26.84	1170	77719	8995	420
1344	26.86	1229	77887	9119	510
1345	26.88	1089	75666	8433	481
1346	26.9	1335	76500	8656	476
1347	26.92	1136	76417	8661	477
1348	26.94	1079	77252	8729	389
1349	26.96	1206	77534	8594	390
1350	26.98	831	76428	8493	410
1351	27	1148	75396	8495	457
1352	27.02	1246	76812	8676	393
1353	27.04	1395	76886	8820	457
1354	27.06	1421	77955	9370	476
1355	27.08	1255	75975	9103	471
1356	27.1	1325	73820	9238	537
1357	27.12	1193	74007	9348	459
1358	27.14	1291	73016	8905	420
1359	27.16	1191	71360	8550	471
1360	27.18	1287	72090	8629	406
1361	27.2	1368	72148	8690	424
1362	27.22	1066	72285	8633	422
1363	27.24	1048	71522	8336	422
1364	27.26	954	72135	8400	431
1365	27.28	1086	70833	8382	435
1366	27.3	1319	69937	8647	468
1367	27.32	1160	70451	8765	434
1368	27.34	1219	69277	8565	454
1369	27.36	1185	69499	8504	403
1370	27.38	1102	71006	8415	424
1371	27.4	1391	70932	8223	459
1372	27.42	1392	70353	8396	448
1373	27.44	1109	68691	8387	511
1374	27.46	1459	67462	8396	503
1375	27.48	1041	68527	8440	486
1376	27.5	1208	68315	8519	452
1377	27.52	1239	68651	8508	492
1378	27.54	1127	68907	8665	463
1379	27.56	1218	67947	8623	502
1380	27.58	1243	67260	8760	480
1381	27.6	1205	68989	9329	500
1382	27.62	1199	69039	8972	473
1383	27.64	1245	67755	8682	442
1384	27.66	1326	67142	8779	460
1385	27.68	1060	69159	8598	447
1386	27.7	1111	69053	8609	506
1387	27.72	1410	68942	8643	486
1388	27.74	1169	69809	8694	449
1389	27.76	1267	69293	8964	470
1390	27.78	1230	67983	8936	453
1391	27.8	1130	66924	8423	441
1392	27.82	1178	68351	8202	400
1393	27.84	1323	68287	8254	432
1394	27.86	1182	67183	8304	416
1395	27.88	1228	66071	8307	427
1396	27.9	1372	65411	7775	388
1397	27.92	1130	66126	7642	391
1398	27.94	1250	68002	7811	429
1399	27.96	1100	69013	7861	435
1400	27.98	1180	69308	7902	455
1401	28	1111	69969	8157	407
1402	28.02	1190	68687	8237	473
1403	28.04	1100	68837	8339	469
1404	28.06	1177	69575	7853	443
1405	28.08	1235	69423	7668	473
1406	28.1	1096	67816	7665	446
1407	28.12	1288	67366	7565	488
1408	28.14	1271	69228	7622	458
1409	28.16	1270	69646	8030	448
1410	28.18	1221	69576	8361	548
1411	28.2	1098	68668	8136	461
1412	28.22	1199	66711	8187	504
1413	28.24	1139	65885	7743	485
1414	28.26	1422	65562	7481	411
1415	28.28	1264	65297	7417	436
1416	28.3	1275	67033	8280	486
1417	28.32	1378	69720	8757	528
1418	28.34	1480	68426	8249	482
1419	28.36	1419	68374	8422	509
1420	28.38	1206	67736	8562	472
1421	28.4	1194	66090	8404	441
1422	28.42	1262	65500	7933	412
1423	28.44	1139	64704	7726	436
1424	28.46	1348	64697	8767	446
1425	28.48	1261	64782	8514	490
1426	28.5	1176	66600	8732	521
1427	28.52	1392	66494	8499	505
1428	28.54	1141	66655	8481	520
1429	28.56	1127	66397	8123	493
1430	28.58	1312	65092	8034	493
1431	28.6	1396	67459	8381	519
1432	28.62	1171	65716	8191	447
1433	28.64	1308	64763	8256	521
1434	28.66	1476	66182	8221	480
1435	28.68	1184	68347	8131	484
1436	28.7	1449	67781	8124	509
1437	28.72	1302	66423	7817	466
1438	28.74	1513	64112	7874	511
1439	28.76	1399	64607	7668	444
1440	28.78	1162	65602	7872	449
1441	28.8	1324	65331	7979	490
1442	28.82	1104	65492	7996	506
1443	28.84	1097	64340	7635	393
1444	28.86	1260	63767	7571	438
1445	28.88	1204	64542	7960	421
1446	28.9	1204	64017	7678	394
1447	28.92	1052	64553	8062	427
1448	28.94	1027	65367	8258	428
1449	28.96	916	64672	7791	452
1450	28.98	1296	66342	7642	411
1451	29	1135	66361	7782	486
1452	29.02	1429	66488	7701	460
1453	29.04	1130	66829	7394	424
1454	29.06	1135	66053	7841	388
1455	29.08	1052	66151	8146	522
1456	29.1	1031	71174	8726	482
1457	29.12	1274	73502	9223	483
1458	29.14	1203	72783	8574	473
1459	29.16	1477	71797	8138	525
1460	29.18	1312	70326	8057	458
1461	29.2	1230	69468	7841	476
1462	29.22	1238	69190	7815	479
1463	29.24	1408	68200	7515	405
1464	29.26	1400	64077	7376	408
1465	29.28	1366	62480	6826	436
1466	29.3	1343	63960	8153	372
1467	29.32	1250	65300	7637	442
1468	29.34	1261	66103	7853	445
1469	29.36	1111	64960	7335	492
1470	29.38	996	61979	6962	495
1471	29.4	1141	62617	7086	437
1472	29.42	1323	63089	7496	428
1473	29.44	1172	65289	7660	485
1474	29.46	1185	65482	7470	487
1475	29.48	856	65099	8084	440
1476	29.5	1232	64792	7473	465
1477	29.52	1278	66570	7353	418
1478	29.54	1081	67392	7581	463
1479	29.56	1083	65959	8209	445
1480	29.58	1143	64927	7698	517
1481	29.6	1361	64440	7647	449
1482	29.62	1103	63076	7100	461
1483	29.64	1151	63132	7153	421
1484	29.66	1257	64211	7455	422
1485	29.68	1073	64390	7394	466
1486	29.7	1216	64997	7367	449
1487	29.72	1155	63441	7679	412
1488	29.74	1292	63836	7316	404
1489	29.76	1193	65886	7636	436
1490	29.78	1314	64857	7070	426
1491	29.8	1201	62393	7112	481
1492	29.82	1141	66770	7676	476
1493	29.84	1262	67378	7886	414
1494	29.86	1472	67112	8281	449
1495	29.88	1349	68739	8018	424
1496	29.9	1235	67649	7621	418
1497	29.92	1159	66611	7566	447
1498	29.94	1276	67568	7380	405
1499	29.96	1383	68031	7401	439
1500	29.98	1048	69227	7297	402
1501	30	1351	69282	7600	413
1502	30.02	1243	70134	7712	437
1503	30.04	1182	70635	8126	452
1504	30.06	1122	69869	7818	430
1505	30.08	1473	70024	7930	438
1506	30.1	1354	69954	7780	469
1507	30.12	1298	71000	7888	464
1508	30.14	1005	72422	8339	465
1509	30.16	1304	72151	8352	492
1510	30.18	1274	70628	8290	458
1511	30.2	1214	71525	8005	426
1512	30.22	1204	74076	8468	413
1513	30.24	1176	75721	9312	413
1514	30.26	1182	74921	8657	445
1515	30.28	1090	73478	8344	485
1516	30.3	1434	73446	8654	497
1517	30.32	988	73709	9266	446
1518	30.34	1138	73007	8593	448
1519	30.36	1041	72510	8575	446
1520	30.38	1048	72193	8045	445
1521	30.4	1049	72217	7974	432
1522	30.42	1388	74755	8252	486
1523	30.44	1373	75502	8452	441
1524	30.46	1334	75147	8607	410
1525	30.48	1310	75946	8622	389
1526	30.5	1346	73522	8428	445
1527	30.52	1178	73085	8176	494
1528	30.54	1253	73934	8863	474
1529	30.56	1211	72603	9494	465
1530	30.58	1163	74131	9275	474
1531	30.6	1120	74485	8783	442
1532	30.62	1281	75513	8844	384
1533	30.64	1232	75054	8340	466
1534	30.66	1089	72926	8488	455
1535	30.68	1403	72460	8115	449
1536	30.7	1352	71393	7860	437
1537	30.72	952	71314	8074	426
1538	30.74	1264	70972	8389	469
1539	30.76	1262	69887	8411	444
1540	30.78	1233	68145	8098	466
1541	30.8	1025	67830	8114	410
1542	30.82	1460	66082	7524	367
1543	30.84	1062	65270	7658	361
1544	30.86	1338	66618	7788	433
1545	30.88	1279	66722	7824	392
1546	30.9	1308	65224	7175	358
1547	30.92	1105	65390	6716	371
1548	30.94	1040	63796	6800	365
1549	30.96	1441	64360	7291	366
1550	30.98	1109	64192	7355	349
1551	31	1192	60005	7082	357
1552	31.02	1069	58902	6786	326
1553	31.04	1190	61013	7410	361
1554	31.06	1072	62822	7722	389
1555	31.08	1136	66125	8110	452
1556	31.1	1117	67631	8251	445
1557	31.12	1054	68597	8545	519
1558	31.14	1149	71622	8333	554
1559	31.16	1271	70158	8548	566
1560	31.18	1363	72557	9147	495
1561	31.2	1025	72117	8769	548
1562	31.22	1092	70022	8350	508
1563	31.24	1427	70633	8680	521
1564	31.26	1164	71089	8818	514
1565	31.28	1214	70798	8343	525
1566	31.3	1008	70473	8240	512
1567	31.32	1131	71187	8638	509
1568	31.34	997	70336	8383	519
1569	31.36	1259	69284	8184	465
1570	31.38	1359	69029	8053	456
1571	31.4	1165	68212	7668	497
1572	31.42	1420	68755	8004	524
1573	31.44	737	70180	8149	545
1574	31.46	1173	70223	8227	519
1575	31.48	1134	67599	8305	506
1576	31.5	1068	68644	8111	577
1577	31.52	1115	69986	8138	523
1578	31.54	1158	69787	8100	523
1579	31.56	1300	68900	8148	500
1580	31.58	1372	70290	8747	545
1581	31.6	1167	69382	8351	591
1582	31.62	1296	69488	8471	522
1583	31.64	1395	69755	8285	547
1584	31.66	1334	70174	9046	581
1585	31.68	968	69151	8974	521
1586	31.7	1128	69512	8664	562
1587	31.72	1175	69278	8450	538
1588	31.74	1118	67075	8581	532
1589	31.76	1337	65660	9068	534
1590	31.78	1123	66662	8373	551
1591	31.8	1191	67135	8195	495
1592	31.82	1120	65868	8321	592
1593	31.84	1152	64807	8663	499
1594	31.86	1020	65519	9027	559
1595	31.88	1263	66889	8396	561
1596	31.9	1206	67674	8158	598
1597	31.92	1115	66302	8558	564
1598	31.94	1084	66258	8859	538
1599	31.96	1001	65412	8182	538
1600	31.98	1336	66216	8124	529
1601	32	1044	67551	8534	526
1602	32.02	1070	69594	8783	548
1603	32.04	1168	69615	9231	553
1604	32.06	1044	68270	8611	530
1605	32.08	1343	66399	8726	552
1606	32.1	1060	66463	8886	505
1607	32.12	1144	66400	8741	554
1608	32.14	1220	66671	8418	591
1609	32.16	1071	67941	8482	514
1610	32.18	1189	68853	8494	597
1611	32.2	1308	67138	8032	531
1612	32.22	1087	67625	8750	588
1613	32.24	992	67528	8607	578
1614	32.26	1223	68074	8709	589
1615	32.28	1160	66756	8565	539
1616	32.3	1253	66611	9481	532
1617	32.32	1334	66220	9122	542
1618	32.34	946	68124	8252	531
1619	32.36	1267	67426	8380	516
1620	32.38	1020	66274	8225	477
1621	32.4	1106	65991	8568	502
1622	32.42	1156	64777	8142	487
1623	32.44	1064	65622	8063	540
1624	32.46	1049	66193	8137	496
1625	32.48	1197	66564	7862	547
1626	32.5	1192	67529	8136	537
1627	32.52	1250	67563	8302	495
1628	32.54	1255	66835	8227	532
1629	32.56	1207	68229	8295	519
1630	32.58	1335	67396	7841	479
1631	32.6	1293	66716	7875	502
1632	32.62	1139	67287	7904	504
1633	32.64	1329	67857	7962	474
1634	32.66	1045	69194	8158	484
1635	32.68	1041	68298	8112	467
1636	32.7	1068	68726	8336	459
1637	32.72	1185	68464	7978	529
1638	32.74	861	68629	8160	487
1639	32.76	1175	68971	7830	520
1640	32.78	1063	68927	8091	493
1641	32.8	1085	68965	7979	513
1642	32.82	1273	69261	7566	511
1643	32.84	1280	69750	7666	495
1644	32.86	1207	70139	7678	439
1645	32.88	1290	69616	7918	483
1646	32.9	831	68538	7918	478
1647	32.92	1511	68743	7589	442
1648	32.94	1139	68410	7687	462
1649	32.96	1307	67257	7785	447
1650	32.98	1137	68241	7717	481
1651	33	1233	69224	7682	507
1652	33.02	1042	68699	7933	495
1653	33.04	1268	68789	8236	521
1654	33.06	1114	68992	7723	519
1655	33.08	1365	67418	7674	484
1656	33.1	1006	66855	7369	546
1657	33.12	1289	66769	7351	464
1658	33.14	1258	67477	7935	479
1659	33.16	958	67241	8051	498
1660	33.18	1163	65533	8212	548
1661	33.2	1300	64979	7608	531
1662	33.22	951	63649	7770	538
1663	33.24	1369	64085	7806	509
1664	33.26	1193	65123	7846	527
1665	33.28	1127	64766	7679	548
1666	33.3	944	63867	7811	551
1667	33.32	1110	63510	7635	542
1668	33.34	1561	63354	7494	551
1669	33.36	1316	61670	7540	527
1670	33.38	1281	61753	7999	516
1671	33.4	1282	62460	7907	565
1672	33.42	1151	61041	7440	524
1673	33.44	1177	61165	7296	512
1674	33.46	1084	61747	7630	511
1675	33.48	1338	61176	7620	519
1676	33.5	1075	59641	7179	517
1677	33.52	1166	58810	7279	480
1678	33.54	1241	59331	7960	450
1679	33.56	1055	59975	7724	523
1680	33.58	1264	58964	7569	548
1681	33.6	1096	59054	7405	541
1682	33.62	1258	59720	7672	569
1683	33.64	1264	58535	7514	532
1684	33.66	1048	59512	7767	522
1685	33.68	1202	60008	7722	536
1686	33.7	999	59645	7609	525
1687	33.72	1371	59215	7776	540
1688	33.74	1286	59771	7945	541
1689	33.76	1078	60253	7558	574
1690	33.78	1151	57942	7264	557
1691	33.8	1233	56841	6818	516
1692	33.82	1217	57828	7255	539
1693	33.84	1180	59645	7716	529
1694	33.86	1206	58271	7431	600
1695	33.88	1088	57922	7234	511
1696	33.9	1290	57716	7206	486
1697	33.92	1294	56820	6884	474
1698	33.94	1301	56425	6874	498
1699	33.96	1179	57362	7195	443
1700	33.98	1354	59299	7208	482
1701	34	1181	57718	7258	475
1702	34.02	1039	57974	7410	472
1703	34.04	1208	58268	7248	463
1704	34.06	1014	58615	7264	568
1705	34.08	1222	60622	7905	512
1706	34.1	1007	61135	8513	488
1707	34.12	1044	60227	7912	499
1708	34.14	1527	60524	7376	525
1709	34.16	1031	60413	7215	511
1710	34.18	1020	59124	7161	480
1711	34.2	1332	61158	7379	579
1712	34.22	928	59959	7746	482
1713	34.24	1044	56710	7508	488
1714	34.26	1291	57335	7043	494
1715	34.28	1281	60001	7087	479
1716	34.3	1127	61659	7228	461
1717	34.32	1073	62384	7648	477
1718	34.34	1226	61632	7372	510
1719	34.36	1358	63707	8136	572
1720	34.38	1327	64398	8233	535
1721	34.4	1204	64391	7689	501
1722	34.42	966	63462	7344	437
1723	34.44	1125	64241	7522	468
1724	34.46	1225	65560	7949	466
1725	34.48	1139	67943	8466	487
1726	34.5	1369	65265	8208	511
1727	34.52	1128	64907	7245	462
1728	34.54	1151	63612	6745	499
1729	34.56	1327	64047	6745	460
1730	34.58	1244	64325	6979	475
1731	34.6	1286	64763	7302	498
1732	34.62	1124	63133	6959	495
1733	34.64	1108	63757	7246	505
1734	34.66	1058	63258	7310	510
1735	34.68	922	64160	7433	492
1736	34.7	1354	63371	7537	519
1737	34.72	1199	62390	7392	514
1738	34.74	1099	63586	7416	474
1739	34.76	1197	63460	7717	482
1740	34.78	1108	63880	7745	482
1741	34.8	1197	62898	7288	527
1742	34.82	1009	62092	7243	510
1743	34.84	1236	62539	7796	486
1744	34.86	1268	63231	8270	461
1745	34.88	1346	61711	7675	481
1746	34.9	1206	60381	7088	532
1747	34.92	950	59781	7227	468
1748	34.94	1445	59205	7236	498
1749	34.96	1371	59874	7675	461
1750	34.98	962	60403	8297	452
1751	35	829	60527	8033	473
1752	35.02	1209	59460	7590	494
1753	35.04	1252	59888	7202	432
1754	35.06	1401	61461	7845	517
1755	35.08	1147	61443	7539	533
1756	35.1	1119	62287	7421	489
1757	35.12	1086	61977	7320	529
1758	35.14	1202	60714	7371	482
1759	35.16	1145	62073	7379	501
1760	35.18	1087	60095	7161	441
1761	35.2	1001	59906	7192	461
1762	35.22	1163	60541	7544	461
1763	35.24	1362	63967	7887	508
1764	35.26	1217	62562	7827	487
1765	35.28	1000	62744	7586	476
1766	35.3	972	62987	7762	492
1767	35.32	1339	62842	7780	499
1768	35.34	984	62204	7652	562
1769	35.36	1242	61499	7571	530
1770	35.38	1438	59843	7020	467
1771	35.4	1278	60635	7304	510
1772	35.42	1173	62476	7565	556
1773	35.44	1279	62422	7611	547
1774	35.46	1259	61318	7446	526
1775	35.48	1053	60484	7353	466
1776	35.5	939	62476	7630	520
1777	35.52	1330	65444	8368	539
1778	35.54	1100	66848	8949	520
1779	35.56	1366	64712	8175	552
1780	35.58	1306	63169	7866	496
1781	35.6	1227	62689	8222	493
1782	35.62	1114	61909	7610	503
1783	35.64	1257	61169	7425	532
1784	35.66	1167	60023	7096	512
1785	35.68	1106	61475	7379	480
1786	35.7	1361	61282	7401	455
1787	35.72	1186	60939	7390	500
1788	35.74	1434	62081	7777	487
1789	35.76	1327	62619	7849	549
1790	35.78	1165	61413	7542	515
1791	35.8	968	60431	7836	516
1792	35.82	1344	60281	7662	481
1793	35.84	1293	60653	7690	525
1794	35.86	1057	60454	7457	488
1795	35.88	1217	60242	7863	534
1796	35.9	979	61248	8154	517
1797	35.92	1059	61686	8856	536
1798	35.94	1317	59871	7847	530
1799	35.96	1146	59478	7947	513
1800	35.98	1298	59556	8034	518
1801	36	1262	62091	8101	508
1802	36.02	1392	63862	7945	518
1803	36.04	1065	66661	7881	494
1804	36.06	1122	66629	8304	557
1805	36.08	1110	64764	8669	502
1806	36.1	1076	64164	8750	487
1807	36.12	1487	63468	7827	485
1808	36.14	1077	61385	7503	500
1809	36.16	1355	62079	7958	493
1810	36.18	1363	61722	7895	560
1811	36.2	1151	61627	7680	513
1812	36.22	1094	60917	7488	448
1813	36.24	1165	61980	7753	458
1814	36.26	1312	62001	8076	487
1815	36.28	1429	64344	8361	453
1816	36.3	1187	62616	8084	516
1817	36.32	1182	60831	7285	454
1818	36.34	1288	62593	9496	501
1819	36.36	1343	64494	8832	526
1820	36.38	1123	64485	7934	524
1821	36.4	1222	63097	7865	581
1822	36.42	779	61906	8149	496
1823	36.44	1049	61349	7872	453
1824	36.46	1371	63050	7999	457
1825	36.48	1178	63889	8529	505
1826	36.5	1210	63830	8047	501
1827	36.52	1118	63964	7511	466
1828	36.54	1137	65361	7338	460
1829	36.56	1181	66082	7927	467
1830	36.58	1318	66499	9068	518
1831	36.6	1397	66920	8920	472
1832	36.62	1131	65604	7972	497
1833	36.64	1159	65190	7820	496
1834	36.66	1131	64593	8140	479
1835	36.68	1374	68360	8058	495
1836	36.7	1275	68099	7627	479
1837	36.72	1194	67770	7606	464
1838	36.74	1350	68645	7551	480
1839	36.76	918	69167	7610	503
1840	36.78	1202	66251	7931	457
1841	36.8	1154	65947	7901	385
1842	36.82	1065	66502	7656	432
1843	36.84	1238	66122	7513	449
1844	36.86	1010	66981	7582	495
1845	36.88	1259	66629	7508	477
1846	36.9	1101	66781	7533	503
1847	36.92	1345	65955	7479	445
1848	36.94	1032	67012	7595	421
1849	36.96	1349	68539	8646	463
1850	36.98	1193	67514	7848	494
1851	37	1206	65903	7514	465
1852	37.02	1002	64752	7450	451
1853	37.04	1225	67357	7589	498
1854	37.06	1329	69957	7580	484
1855	37.08	1215	67713	7712	474
1856	37.1	1102	65839	7416	510
1857	37.12	1147	66056	7341	464
1858	37.14	1127	66631	7686	513
1859	37.16	1277	66605	7774	509
1860	37.18	1370	65636	7447	481
1861	37.2	1188	64691	7392	502
1862	37.22	1302	64951	7537	571
1863	37.24	1049	64839	7770	519
1864	37.26	937	64125	7828	501
1865	37.28	1048	63884	7708	539
1866	37.3	1154	62295	7362	500
1867	37.32	1200	62949	7396	503
1868	37.34	1241	62873	7619	457
1869	37.36	1116	62894	7702	545
1870	37.38	1355	63210	8175	473
1871	37.4	1201	63456	7743	523
1872	37.42	1366	64728	7718	549
1873	37.44	1200	62673	7208	496
1874	37.46	1224	62157	7242	550
1875	37.48	1254	60401	7094	502
1876	37.5	1079	60453	7048	433
1877	37.52	1259	59705	7206	481
1878	37.54	1494	61139	6918	482
1879	37.56	1154	60145	6933	526
1880	37.58	1040	59578	7013	516
1881	37.6	996	58996	7167	511
1882	37.62	1353	59912	6996	512
1883	37.64	1237	58666	6946	528
1884	37.66	1186	57948	6777	508
1885	37.68	1160	58308	6952	479
1886	37.7	1022	58800	7127	497
1887	37.72	1064	59920	7336	550
1888	37.74	1033	57590	7295	540
1889	37.76	1085	56750	7117	572
1890	37.78	1085	57502	6985	468
1891	37.8	1169	57775	7257	497
1892	37.82	1039	58988	7535	541
1893	37.84	1179	58033	7305	567
1894	37.86	1228	57382	7350	553
1895	37.88	1390	57279	7250	518
1896	37.9	1335	57936	7577	509
1897	37.92	1139	58678	8103	580
1898	37.94	1140	56986	7580	481
1899	37.96	987	55857	7262	513
1900	37.98	1115	54851	7174	497
1901	38	1245	55957	7387	514
1902	38.02	1103	55330	7115	532
1903	38.04	1122	55677	7106	511
1904	38.06	1209	55187	6978	561
1905	38.08	1105	56128	6880	499
1906	38.1	1040	55402	7046	503
1907	38.12	1372	54293	7055	508
1908	38.14	1183	55756	6805	445
1909	38.16	1103	55679	7243	486
1910	38.18	965	55652	7408	505
1911	38.2	1298	55730	7161	487
1912	38.22	1023	54803	7046	539
1913	38.24	1349	55052	6832	520
1914	38.26	1266	56263	7219	492
1915	38.28	1178	56548	7340	494
1916	38.3	931	55771	7093	512
1917	38.32	1140	55250	6796	524
1918	38.34	1132	54580	7067	494
1919	38.36	1374	54604	6968	449
1920	38.38	1167	53676	6742	522
1921	38.4	1134	54718	7206	434
1922	38.42	1272	55412	7054	496
1923	38.44	1183	55332	6933	473
1924	38.46	1273	54038	6776	455
1925	38.48	1103	54354	6668	447
1926	38.5	1084	53986	6432	473
1927	38.52	1202	55031	6735	479
1928	38.54	1205	56035	7026	555
1929	38.56	1284	55542	6979	509
1930	38.58	1150	53442	6806	524
1931	38.6	1116	54069	6971	508
1932	38.62	1236	53070	7010	479
1933	38.64	971	53903	6431	428
1934	38.66	1376	56403	6794	523
1935	38.68	1143	56775	6742	488
1936	38.7	973	55942	7026	482
1937	38.72	1100	57954	7470	481
1938	38.74	1096	56088	7477	466
1939	38.76	1378	55610	6793	458
1940	38.78	1135	56746	6544	492
1941	38.8	1113	55948	6793	475
1942	38.82	1168	57372	6754	488
1943	38.84	1194	57092	6805	514
1944	38.86	1176	56114	6840	501
1945	38.88	1190	54993	6404	454
1946	38.9	1111	55676	6784	444
1947	38.92	1163	55797	6974	446
1948	38.94	1281	54803	6502	447
1949	38.96	975	55132	6547	505
1950	38.98	1319	54276	6454	422
1951	39	1197	55632	6376	524
1952	39.02	1043	55821	7035	460
1953	39.04	1109	56332	7066	500
1954	39.06	1211	55234	6881	487
1955	39.08	1251	55017	6629	509
1956	39.1	1227	55579	6495	480
1957	39.12	1138	54242	6284	521
1958	39.14	1154	53626	6470	492
1959	39.16	1131	54338	6695	513
1960	39.18	1336	55333	6424	483
1961	39.2	1025	56696	6973	493
1962	39.22	1004	57119	7191	522
1963	39.24	1371	56747	6903	501
1964	39.26	1187	56318	6858	522
1965	39.28	1061	57253	6897	519
1966	39.3	1121	58187	7129	476
1967	39.32	1129	58303	7116	477
1968	39.34	1363	55265	6902	475
1969	39.36	1249	55243	6786	512
1970	39.38	1271	55509	6725	517
1971	39.4	1034	54708	6923	465
1972	39.42	1412	53902	6428	495
1973	39.44	1333	52957	6343	493
1974	39.46	1111	54089	6382	503
1975	39.48	1381	55355	6545	481
1976	39.5	1113	55440	6473	474
1977	39.52	988	55972	6469	492
1978	39.54	1250	56624	6553	465
1979	39.56	1403	56444	6492	498
1980	39.58	1263	57041	6545	487
1981	39.6	997	57531	6769	496
1982	39.62	1163	56881	6732	470
1983	39.64	1013	56500	6492	518
1984	39.66	1301	55314	6467	464
1985	39.68	1277	53321	6139	477
1986	39.7	1067	54823	6271	515
1987	39.72	1229	56586	6187	490
1988	39.74	1162	56256	6431	512
1989	39.76	1281	54064	6206	487
1990	39.78	1128	53617	5867	456
1991	39.8	1291	53549	6038	527
1992	39.82	1520	52647	6320	445
1993	39.84	1330	54442	6474	463
1994	39.86	1390	54014	6206	463
1995	39.88	1408	54859	6953	478
1996	39.9	1151	55512	6849	410
1997	39.92	1027	55797	7025	484
1998	39.94	1287	56574	7231	460
1999	39.96	1393	56182	6896	460
[truncated: 10,236 more rows]
