# Supplementary material for: Microbial Community Structure in Arctic Lake Sediments Reflect Variations in Holocene Climate Conditions
Source: Front Microbiol. 2020 Jul 24;11:1520. doi: 10.3389/fmicb.2020.01520 (PMC7396534; doi:10.3389/fmicb.2020.01520)
Supplement: Supplementary file 8 [file Data_Sheet_7.csv]

	Depth	pH	alkalinity	NH4	NO	PO4	SO4
1	8	6.42	0.7106	178.24	0.96	1.02	1507
2	15	5.69	0.6137	157.8	0.9	4.29	1720
3	25	4.25	0.4625	131.16	1.62	0.35	1878
4	36	6.02	0.3704	124.76	1.19	1.47	1646
5	46	6.09	0.4326	116.96	1.1	2.26	1982
6	69	6.45	0.5586	147.88	0.69	3.52	2096
7	86	6.33	0.4035	94.8	0.68	1.51	2374
8	103	6.22	0.4146	77.32	0.67	1.38	3239
9	122	6.51	0.5181	112.96	0.68	2.66	3771
10	144	6.75	0.4836	203.88	0.31	3.49	3221
11	157	7.21	0.8373	206.24	0.38	2	2893
12	167	7.77	1.3199	201.84	1.34	0.81	2131
13	182	7.88	2.6465	190.16	0.27	5.18	1092
14	192	8.19	3.4116	162.4	0.33	21.65	178
15	217	8.24	2.9537	154.88	0.42	16.39	756
16	8	6.33	0.3699	33.32	6.3	3.58	908.3333
17	15	5.99	0.3048	108.52	0.81	5.34	2653.125
18	25	4.95	0.3791	193	0.54	5.15	3596.875
19	35	5.25	0.3783	228.68	1.39	2.66	3371.875
20	45	4.62	0.454	237.92	0.44	2.81	3943.75
21	70	6.15	0.3672	160.96	1.04	6.33	2781.5625
22	95	4.84	0.2895	195.28	0.64	2.14	4716.4583
23	120	5.9	0.5345	370.2	0.49	2.16	5414.2708
24	149	5.66	0.3558	257.32	0.37	0.74	2725.8333
25	174	6.85	0.7036	201.24	0.43	5.53	1349.4792
26	199	6.91	0.8821	194.84	0.53	5.9	1446.0417
27	224	7.58	2.6936	161	0.79	5.25	546.4583
28	242	7.85	2.1196	139.44	21.84	20.21	363.0208
