# Supplementary material for: Microbial Community Structure in Arctic Lake Sediments Reflect Variations in Holocene Climate Conditions
Source: Front Microbiol. 2020 Jul 24;11:1520. doi: 10.3389/fmicb.2020.01520 (PMC7396534; doi:10.3389/fmicb.2020.01520)
Supplement: Supplementary file 9 [file Data_Sheet_8.csv]

	Depth	Fe	Mn	Si
1	8	334.066039445216	79.401845064703	847.310017516045
2	15	703.790914888276	42.3372065384975	728.602124798112
3	24	576.517136243085	37.5399332301756	896.720846420769
4	36	427.882265733854	32.2914563133332	1143.34276429144
5	46	396.9971851371	33.0096090324958	929.835173158057
6	69	600.222372991395	26.3661028134384	903.784346672985
7	86	497.28310300047	24.5718354158133	871.826207588687
8	103	795.552845723963	31.9030075919237	1027.74313274071
9	122	580.617379073264	29.6722764785174	1198.36978952441
10	144	200.602796223278	17.2706556999962	608.662902789437
11	157	107.969075264031	12.4182672399736	515.018962779122
12	167	95.1392582675531	11.5824669046849	641.389204606151
13	182	35.1843716539155	6.44460750466255	675.544199372097
14	192	13.6766853307528	3.92206365508493	684.444728957923
15	217	0.446597616331411	3.273445718967	617.566803996522
16	8	204.89012336625	115.988211860731	485.75027994422
17	15	161.619038600685	176.859743757825	590.651773865214
18	25	334.42713406137	154.703173885711	707.328632862335
19	35	303.594903796454	110.661180028994	662.316296394436
20	45	211.744642620909	124.904542850981	716.729571253271
21	70	245.890341957054	43.6936718165213	543.670116952506
22	95	205.427694049037	68.9362395570006	702.537412946036
23	120	264.845635828538	72.1985327048714	720.972509175184
24	149	195.720517130476	16.8586346833882	528.845597027744
25	174	43.1665370027251	11.8287044322945	511.773191322938
26	199	83.363041695649	11.4353859320222	650.925275273319
27	224	44.0606449834688	8.23191691768436	595.510846786411
28	242	13.4695948036623	7.64515300386832	523.290686061277
